# Supplementary material for: Genetic contributions to self-reported tiredness
Source: Mol Psychiatry. 2017 Feb 14;23(3):609–20. doi: 10.1038/mp.2017.5 (PMC5822465; doi:10.1038/mp.2017.5)
Supplement: Supplementary Tables 3-6,8 [file mp20175x2.xlsx]

## Sheet: Supplementary Table 3 MAGMA
Supplementary Table 3. Gene based analysis conducted on tiredness using common variants (MAF >0.01) MAGMA; bold indicates genome wide significance alpha = (0.05/ 18062) CHR, chromosome; NSNPS, indicates the number of SNPs found within the start and stop sites. Genes that withstood bonferroni correction are indicated in bold.
GENE	CHR	START	STOP	NSNPS	P
DRD2	11	113280317	113346001	213	2.9443e-07
PRRC2C	1	171454666	171562650	309	1.4301e-06
C3orf84	3	49215069	49229291	23	1.4533e-06
ANO10	3	43407818	43663560	565	1.5243e-06
ASXL3	18	31158541	31327399	505	2.6738e-06
RHOA	3	49396578	49449526	112	4.0719e-06
CTNND1	11	57529234	57586652	102	4.0853e-06
THEM4	1	151843342	151882361	105	5.4359e-06
FBXO21	12	117581585	117628300	180	5.6585e-06
ADARB1	21	46494493	46646478	585	6.0098e-06
NAPA	19	47990891	48018515	70	6.0595e-06
KANSL1L	2	210885435	211036051	191	6.236e-06
RHCG	15	90014638	90039799	44	6.9005e-06
PLAC8	4	84011201	84035911	69	6.9499e-06
KLF7	2	207945529	208030614	324	7.3958e-06
RPE	2	210867352	210886291	31	1.0006e-05
TMX2	11	57479995	57508445	46	1.3569e-05
SNF8	17	47007458	47022154	59	1.378e-05
CCDC36	3	49235861	49295537	99	1.3811e-05
SSBP4	19	18530146	18545372	44	1.8683e-05
ISYNA1	19	18545198	18549111	13	1.9333e-05
RELT	11	73087405	73108519	63	2.369e-05
CSMD3	8	113235157	114449242	3585	2.4927e-05
ZDHHC5	11	57435474	57468659	66	2.6643e-05
METTL16	17	2319343	2415200	205	2.6718e-05
SRRM4	12	119419300	119600856	797	3.0333e-05
BSN	3	49591922	49708982	203	3.2018e-05
NRXN1	2	50145643	51259674	4296	3.249e-05
ZNF780A	19	40575059	40596845	110	3.3018e-05
SMC1B	22	45739944	45809500	222	3.3307e-05
TCTA	3	49449639	49453909	10	3.3582e-05
GIP	17	47035918	47045955	48	3.4544e-05
CKMT1A	15	43985084	43991420	8	4.0887e-05
NICN1	3	49459766	49466757	8	4.1788e-05
UBE2Z	17	46985731	47006422	67	5.1058e-05
DAG1	3	49506146	49573048	131	5.2551e-05
ATP11B	3	182511291	182639423	298	5.2798e-05
PSMC4	19	40477073	40487353	36	5.4385e-05
FAM168A	11	73117028	73309228	487	5.8641e-05
CCNT2	2	135676392	135716915	104	6.252e-05
OPA1	3	193310933	193415600	341	6.4153e-05
CATSPER2	15	43922772	43941039	56	6.5158e-05
ZBTB37	1	173837493	173855774	58	6.6667e-05
ELL	19	18553473	18632937	281	6.9099e-05
SERPING1	11	57365027	57382326	49	7.4929e-05
PLGRKT	9	5357966	5437937	351	7.888e-05
PRR12	19	50094912	50129696	135	8.3701e-05
UBA7	3	49842638	49851391	13	8.4795e-05
CAMK1D	10	12391583	12871735	2257	9.3643e-05
SLC35G6	17	7384721	7386383	7	0.00011576
HIP1R	12	123320039	123347507	102	0.00011858
SCAI	9	127704887	127905838	451	0.00012564
USP4	3	49314577	49377536	100	0.00012759
TSPAN5	4	99391518	99579812	714	0.00013951
GOLGA1	9	127640573	127703386	145	0.00014189
FAM118A	22	45705081	45737836	126	0.00015347
GLTSCR1	19	48111453	48206534	361	0.00016518
ZKSCAN7	3	44596713	44624975	94	0.00016778
DARS2	1	173793797	173827682	49	0.00016957
PPIP5K1	15	43825660	43882451	56	0.00016987
MFAP1	15	44096733	44116951	36	0.00017674
KY	3	134318765	134369864	146	0.00018215
STRC	15	43891761	43910998	17	0.00018493
SLC43A1	11	57252004	57283192	69	0.00019988
BCAS2	1	115110178	115124265	40	0.00020982
TP53BP1	15	43699412	43802707	256	0.00022222
WDR76	15	44119112	44160617	89	0.00022507
MMP10	11	102641233	102651359	43	0.00022798
PDIA3	15	44038590	44064804	55	0.00023317
DCC	18	49866542	51062273	5634	0.00023969
APBB1	11	6416355	6440644	59	0.00024595
RIBC2	22	45809574	45828296	73	0.00025901
MARCH10	17	60778675	60885705	324	0.00028356
ZADH2	18	72909278	72921281	42	0.00029085
PALM	19	708953	748330	251	0.00029259
CASR	3	121903181	122005344	458	0.00029646
ZNF546	19	40502943	40523514	65	0.00030019
AKT1	14	105235686	105262080	103	0.00030029
RTF1	15	41709302	41775761	180	0.00030545
ATP5G1	17	46970148	46973233	7	0.0003069
CDHR4	3	49828165	49837254	18	0.00030842
UTS2	1	7907672	7913551	26	0.00033595
NOS1	12	117645947	117799607	526	0.00034797
ZNF775	7	150076406	150095719	73	0.00035588
EXD2	14	69658194	69710737	123	0.00035706
PRKAR2A	3	48788093	48885270	98	0.00035777
CYP7B1	8	65508529	65711348	483	0.00036544
ANKK1	11	113258513	113271140	46	0.00037664
UBE2S	19	55912650	55919325	23	0.00038625
P4HTM	3	49027341	49044582	15	0.00040282
ARIH2	3	48956281	49022974	95	0.00040395
CRLF1	19	18704035	18717660	46	0.00044457
TMEM71	8	133722191	133772914	178	0.0004452
VPS37B	12	123349875	123380712	61	0.00044769
GALNT16	14	69726681	69821190	386	0.0004479
ZNF541	19	48023947	48059113	76	0.00044846
TMEM184B	22	38615298	38669040	170	0.00045132
SMPD1	11	6411644	6416228	12	0.00045274
TUBGCP4	15	43663313	43698258	70	0.00045393
TRIM33	1	114935399	115053781	367	0.00046994
TPH1	11	18042084	18062335	50	0.00047257
C11orf31	11	57508722	57510883	6	0.00051139
HLA-B	6	31321649	31324989	120	0.00051538
QRICH1	3	49067142	49131504	85	0.00054594
PRRG2	19	50084587	50094265	34	0.00055405
YAP1	11	101981192	102104154	358	0.00056032
SIGLEC9	19	51628137	51639520	30	0.000568
OR10H1	19	15917817	15918936	5	0.00057221
PGBD1	6	28249314	28270326	84	0.00057605
SLX4IP	20	10415951	10604027	733	0.00057743
ESM1	5	54273695	54281414	19	0.00059447
ZBTB4	17	7362685	7387568	82	0.00059486
SAMM50	22	44351261	44392412	175	0.00059709
CAMK2N2	3	183977003	183979251	7	0.00060492
SOX6	11	15987995	16497935	1144	0.00060536
STAU1	20	47729876	47804904	201	0.00062884
VWC2L	2	215276461	215440653	561	0.00063204
PTH2R	2	209271556	209359231	227	0.00064511
NUSAP1	15	41624926	41673248	133	0.00065681
SERF2	15	44069294	44088287	42	0.00065703
PAN3	13	28712643	28869475	351	0.00066183
EIF3E	8	109213972	109260959	167	0.00066345
IMMP2L	7	110303110	111202347	2262	0.00066416
SLC8A2	19	47931279	47975307	140	0.00067569
ARHGEF17	11	73019663	73080425	222	0.00068483
ADCY10	1	167778625	167883453	487	0.00069306
KCNT2	1	196194913	196577499	894	0.00069668
ABI1	10	27035525	27150016	439	0.00071009
FAM81A	15	59730372	59815751	305	0.00071215
ACTN1	14	69340840	69446083	450	0.0007122
TBX21	17	45810610	45823485	48	0.00071439
TTC12	11	113185251	113237114	136	0.00072872
SLC25A20	3	48894356	48936426	49	0.00073658
MED19	11	57471186	57479673	15	0.00074743
ROCK2	2	11321778	11484711	528	0.0007705
CKMT1B	15	43885252	43891604	8	0.00077444
HEATR6	17	58120552	58156292	51	0.00077753
POT1	7	124462440	124570037	390	0.00078178
COG7	16	23399814	23464512	137	0.000787
DENND2C	1	115127196	115212732	268	0.0007877
NCAM1	11	112831969	113149158	1153	0.00079364
C8A	1	57320443	57383894	287	0.00080411
ARHGEF40	14	21538527	21558036	59	0.00080678
DALRD3	3	49052435	49058467	9	0.00081748
FGFR4	5	176513921	176525127	38	0.00084232
PML	15	74287014	74340160	159	0.00084686
C3orf38	3	88198893	88207115	23	0.00085653
ARRDC1	9	140500096	140509812	25	0.00086443
UHRF2	9	6413151	6507054	303	0.00087615
CGGBP1	3	88101100	88199016	275	0.00090793
TMC4	19	54663833	54676944	46	0.00091045
SCIN	7	12610203	12693228	367	0.00091849
LMBR1L	12	49490922	49504680	20	0.00094339
LIMS1	2	109150811	109303702	558	0.00096074
CDK2AP1	12	123745538	123756687	39	0.00098054
HHIP	4	145567148	145659881	206	0.00098493
RDM1	17	34245084	34257780	39	0.00098644
SLC4A9	5	139739787	139754722	24	0.00098849
ARC	8	143692410	143695833	12	0.0010049
ELK4	1	205577071	205602000	75	0.0010182
LHFP	13	39917029	40177356	1031	0.0010554
BTBD11	12	107712197	108053419	1118	0.0010677
ANAPC13	3	134196546	134204865	18	0.0010699
TRAIP	3	49866028	49893992	47	0.0010801
C3orf62	3	49306030	49314508	12	0.0010842
ZNF197	3	44666511	44689963	54	0.0010857
ACTBL2	5	56775843	56778636	6	0.0011164
TMEM67	8	94767072	94831462	99	0.0011281
TAF15	17	34136488	34174238	104	0.0011307
REV1	2	100016938	100106480	245	0.0011773
PFKM	12	48499656	48540187	151	0.0011905
SBNO1	12	123773656	123834988	249	0.0011975
ZNF184	6	27418521	27440897	100	0.0012014
ZNF764	16	30565085	30569642	8	0.0012376
ASB8	12	48541572	48551377	38	0.0012397
CLTA	9	36190853	36212059	61	0.0012399
ADAL	15	43622872	43646096	70	0.001249
OIP5	15	41601466	41624819	78	0.0012835
PQLC3	2	11295540	11319000	119	0.001286
ALG10B	12	38710557	38723528	52	0.0012984
RABAC1	19	42460833	42463528	6	0.0013618
RLN1	9	5334969	5339873	14	0.0013771
KLHDC8B	3	49209018	49213919	9	0.0013989
PSORS1C1	6	31082608	31107869	187	0.0014225
AVL9	7	32535176	32623779	335	0.0014272
PHF2	9	96338909	96441869	520	0.0014371
PAK2	3	196466728	196559518	482	0.0014406
ARPC5L	9	127631484	127639696	11	0.0015095
POLR2A	17	7387698	7417935	145	0.00151
NOL4L	20	31030862	31071288	91	0.0015318
ZNF234	19	44645710	44664462	50	0.0015448
SP4	7	21467689	21554162	356	0.0015493
KPTN	19	47978400	47987521	24	0.0015871
EIF5B	2	99953834	100016728	172	0.0016251
SNUPN	15	75890424	75918719	60	0.0016438
C1orf158	1	12806163	12821102	52	0.0016442
ECE2	3	183967445	184010819	112	0.0016723
KCNC3	19	50818765	50832634	50	0.0016742
PSG9	19	43757435	43773682	129	0.001682
CEP63	3	134204575	134293855	237	0.0016957
FLG	1	152274651	152297679	91	0.001702
AMIGO3	3	49754267	49757238	2	0.0017443
MYL1	2	211154868	211179895	64	0.0017613
ZNF443	19	12540520	12551926	104	0.0018339
KPNA2	17	66031848	66042970	39	0.0018444
MLLT6	17	36861873	36886056	42	0.0018994
N4BP2	4	40058524	40159872	293	0.0019069
SKIL	3	170075473	170110950	113	0.0019269
BPTF	17	65821780	65980494	345	0.0019311
RBM19	12	114254543	114404176	700	0.0019406
NDUFAF1	15	41679551	41694642	40	0.0019907
ZSCAN29	15	43650370	43662258	26	0.0019921
MARCH7	2	160569010	160625084	244	0.0020093
ERCC6	10	50664491	50747147	237	0.0020392
NEGR1	1	71868625	72748277	2293	0.0020699
GPR135	14	59930240	59932059	4	0.0020896
AOAH	7	36552549	36764154	774	0.0020905
CLUH	17	2592680	2614927	51	0.0021205
MNT	17	2287354	2304258	53	0.002128
TYW5	2	200793634	200820459	69	0.0021299
ZNF768	16	30535322	30537910	4	0.0021546
URB1	21	33683330	33765312	226	0.0021952
GPR4	19	46093022	46105466	38	0.0022032
SLC37A3	7	140033552	140098311	269	0.0022405
HELZ	17	65066554	65241319	390	0.002257
MLLT4	6	168227671	168372700	481	0.0022689
EVA1A	2	75719444	75796848	289	0.0022849
WDR38	9	127615755	127620160	17	0.0023138
MAP3K1	5	56110900	56191979	243	0.0023401
LOC100287837	11	73018280	73020406	6	0.0023424
SLC17A3	6	25845328	25874471	116	0.0023614
CCND2	12	4382902	4414522	85	0.002364
LYPD5	19	44300079	44324808	108	0.0023644
WDR60	7	158649269	158738883	348	0.0023748
SORCS3	10	106400859	107024993	2276	0.0023751
GP6	19	55525073	55549632	154	0.0023834
BDNF	11	27676440	27743605	146	0.0024058
LEO1	15	52230222	52263958	102	0.0024546
H2AFY2	10	71812357	71872040	223	0.0024599
CCDC71	3	49199968	49203785	6	0.0024758
GOSR2	17	45000486	45018733	60	0.0024912
BCL2A1	15	80253232	80263643	21	0.0025
FANCI	15	89787194	89860362	184	0.0025388
PID1	2	229888689	230136057	992	0.0025469
CLK1	2	201717732	201729467	32	0.0025519
GPRIN1	5	176022803	176037131	31	0.0025726
C2orf27A	2	132480064	132524977	127	0.0025787
NOSIP	19	50058968	50083803	58	0.0025836
ELL3	15	44064798	44069502	8	0.0026274
PTBP2	1	97187175	97280605	227	0.0026456
NEUROD1	2	182540833	182545392	6	0.0026493
ARHGEF33	2	39146504	39202590	143	0.0027077
SNED1	2	241938255	242033643	335	0.0027081
HRNR	1	152184558	152196669	60	0.002719
BTBD18	11	57510986	57519253	7	0.002721
B4GALNT4	11	369795	382117	53	0.002723
SETD8	12	123868704	123893900	79	0.0027337
ZNF654	3	88188262	88193814	16	0.0027426
AAR2	20	34824447	34844853	28	0.0027697
CD46	1	207925383	207968861	126	0.0027863
RNF180	5	63461671	63668696	444	0.0028346
TUBA1B	12	49521565	49525304	10	0.002874
ABCB9	12	123413539	123459752	71	0.0028767
CTNNBL1	20	36322434	36500520	394	0.0028905
BCL7B	7	72950683	72972065	45	0.0029252
OR12D3	6	29341200	29343068	1	0.0029671
CLEC18B	16	74442529	74455368	3	0.0029723
TTN	2	179390716	179672150	573	0.0029831
SLC47A2	17	19581628	19620043	146	0.0030165
ZNF709	19	12571998	12595632	65	0.0030294
RTCA	1	100731714	100758325	81	0.0030371
CSE1L	20	47662838	47713486	145	0.0030604
CEP152	15	49030135	49103343	158	0.0031052
SERPINC1	1	173872942	173886516	32	0.0031067
ADAM11	17	42836568	42859214	73	0.0031297
VN1R4	19	53770013	53770918	2	0.0031342
FOXP2	7	113726365	114333827	1442	0.0032417
NR1I3	1	161199456	161208000	33	0.0032624
PDE1A	2	183007183	183387465	1470	0.0032635
MST1	3	49721380	49726196	11	0.0032717
TMOD3	15	52121825	52204335	250	0.0032772
HCAR2	12	123185840	123187904	5	0.0033182
SPRR2G	1	153122058	153123427	4	0.0033242
POLR3H	22	41921803	41940479	51	0.0033537
HDAC3	5	141000443	141016423	42	0.0033644
GRXCR1	4	42895283	43032675	545	0.0033651
KDM5B	1	202696532	202777549	243	0.0033792
LRPPRC	2	44113363	44223144	379	0.0033959
CCL5	17	34198495	34207377	20	0.0034151
CREB3L1	11	46299228	46342972	102	0.0034466
ARGLU1	13	107195662	107220514	36	0.003471
NUP43	6	150045457	150067688	48	0.0034943
GFRA3	5	137588069	137610253	58	0.0035202
GINM1	6	149887528	149912067	35	0.0035699
FBXO44	1	11714432	11723384	34	0.0036323
PAFAH1B1	17	2496923	2588909	238	0.0036326
RPL35	9	127620158	127624240	9	0.0036894
PCMT1	6	150070831	150132557	192	0.0037521
FZD1	7	90893783	90898132	5	0.0037641
BHLHE22	8	65492795	65496191	6	0.0038207
ABLIM3	5	148521054	148639999	403	0.0038235
GOLGA6A	15	74362198	74374891	3	0.0038428
POLG	15	89859536	89878026	52	0.0038711
BOD1L2	18	54814293	54817639	15	0.0039714
OR51S1	11	4869467	4870438	8	0.0039731
AFMID	17	76183398	76203782	131	0.0040259
ITGA1	5	52084136	52249485	671	0.0040453
DGCR2	22	19023795	19109967	399	0.0040686
OR10AD1	12	48596122	48597075	11	0.0040893
RAB35	12	120532899	120554643	84	0.0040914
TP53INP1	8	95938200	95961615	62	0.0041151
RASGRF1	15	79252289	79383215	487	0.0041602
LYG2	2	99858709	99871570	40	0.0041657
SHANK3	22	51113070	51171641	184	0.0041887
TREML4	6	41196062	41206120	99	0.0041916
WDR6	3	49044637	49053386	8	0.0041965
TXNDC9	2	99935487	99952860	46	0.0042285
RNF182	6	13924677	13980240	135	0.0042337
AGPAT2	9	139567595	139581911	51	0.0042608
ZNF501	3	44771124	44778575	18	0.0042667
FMNL2	2	153191751	153506348	1190	0.0042791
CRELD2	22	50312283	50321186	95	0.0042932
CLDN19	1	43198764	43205925	22	0.0043127
NAA30	14	57857271	57879466	33	0.0043306
NMRK2	19	3933101	3942414	37	0.0044379
FAM83B	6	54711569	54806820	387	0.0044575
SYT9	11	7273181	7490276	996	0.004486
SOS1	2	39208690	39347604	370	0.0045035
SENP1	12	48436757	48499641	212	0.0045038
DGKI	7	137074385	137531609	1330	0.0045048
FLG2	1	152321213	152332482	25	0.0045465
AMDHD2	16	2570363	2580955	14	0.0045796
COL13A1	10	71561644	71718904	845	0.0045945
HIST1H2BL	6	27775257	27775709	2	0.0046937
VRK2	2	58273777	58387055	224	0.0047087
CACNB3	12	49208215	49222726	26	0.0047111
HTR3A	11	113845797	113861035	57	0.0047497
HPX	11	6452268	6462254	24	0.0048328
CRYGD	2	208986331	208989313	10	0.0048564
FCGBP	19	40353963	40440533	268	0.0049094
TRIM62	1	33611003	33647671	104	0.0049159
CLRN1	3	150643950	150690786	195	0.0049332
VSIG10L	19	51834795	51845378	32	0.0049457
MED28	4	17616273	17626160	34	0.0049672
EXOC1	4	56719816	56771244	149	0.0049879
ADAM21	14	70918874	70926622	48	0.0049894
MAP1A	15	43809806	43823818	27	0.00503
AK5	1	77747662	78025654	1224	0.0050382
CCDC62	12	123259056	123311927	210	0.0050489
LYG1	2	99900701	99917639	28	0.0050498
CSDC2	22	41957014	41972670	40	0.0051223
KRTAP10-5	21	45999564	46000481	7	0.0052011
CD52	1	26644411	26647014	14	0.0052211
KIF26A	14	104605060	104647235	235	0.0052589
PGBD3	10	50723151	50732359	24	0.0052748
ZNF445	3	44481262	44519162	76	0.0053499
ZNF462	9	109625378	109773807	331	0.0053798
OR9Q1	11	57946903	57949059	6	0.0054019
ENOPH1	4	83351726	83382244	98	0.0054026
SP140L	2	231191894	231268445	364	0.0054286
ZNF14	19	19821281	19843921	74	0.0054596
STEAP4	7	87905744	87936228	68	0.0054617
FAM13B	5	137273638	137368802	242	0.0054793
DIRAS1	19	2714565	2721390	18	0.0055231
MAK	6	10762956	10838788	187	0.0055328
CCDC108	2	219867576	219906245	74	0.0055349
CPNE8	12	39046002	39299420	945	0.0055611
KLHL20	1	173684080	173755840	127	0.0055625
TNRC18	7	5346421	5463177	523	0.0056183
EXOC5	14	57669194	57735617	139	0.0056754
GLI3	7	42000547	42276618	1027	0.0056834
RNF185	22	31556138	31603005	142	0.0057059
ZC3H7B	22	41697567	41756151	129	0.0057597
PHF5A	22	41855721	41864708	20	0.0058041
UBE3B	12	109915439	109974507	192	0.0058483
PTK2B	8	27168999	27316908	514	0.0059455
PKD2L2	5	137225125	137276156	118	0.0059884
WASF3	13	27187097	27263082	311	0.0060417
HARS	5	140053490	140070971	53	0.0060434
ATP9B	18	76829397	77138283	1217	0.0060699
VRK1	14	97263684	97347951	264	0.006073
ZBED4	22	50247497	50283726	166	0.0060896
RHBDD2	7	75508317	75518244	27	0.006106
CCDC184	12	48577366	48579709	7	0.0061504
OR2B2	6	27878963	27880174	4	0.0061532
VWA5B2	3	183948317	183960117	27	0.0061768
BAZ1B	7	72854728	72936615	162	0.0061941
FANCL	2	58386378	58468515	238	0.006196
ACADL	2	211052714	211090215	48	0.0061971
MUC22	6	30973729	31003179	80	0.0062352
FCRLA	1	161676762	161684142	33	0.0062824
PITRM1	10	3179919	3215033	205	0.0062949
TOB2	22	41829492	41843027	22	0.006331
NADSYN1	11	71164217	71212584	206	0.0063481
WDR82	3	52288438	52312659	55	0.0063813
TSKU	11	76494285	76509198	52	0.0063972
GSS	20	33516236	33543601	44	0.0064115
DIAPH1	5	140894588	140998622	285	0.0064201
POLD3	11	74303629	74353765	173	0.0064395
SLC45A3	1	205626981	205649630	78	0.0064553
ADNP	20	49506883	49547527	131	0.0064861
CUX2	12	111471828	111788358	604	0.0064893
CLDN20	6	155585147	155597682	80	0.006527
FOCAD	9	20694519	20995954	1010	0.0065778
HSF5	17	56497529	56565759	124	0.006578
CHI3L1	1	203148059	203155922	34	0.006624
C10orf131	10	97667722	97698415	123	0.0066253
ZBBX	3	166958075	167098085	423	0.0066436
C1QL1	17	43037061	43045644	33	0.0066479
GIPC1	19	14588571	14606944	86	0.0066487
SGSM2	17	2240806	2284348	186	0.0066488
NUDT22	11	63993738	63997488	13	0.0066747
CD160	1	145695798	145715565	38	0.0067319
P3H1	1	43212006	43232755	57	0.0067679
AGAP5	10	75434033	75457554	16	0.0068033
POLR3C	1	145592605	145610884	32	0.0068147
DUSP6	12	89741837	89746296	22	0.0068935
OR1E1	17	3300760	3301704	4	0.0069276
INAFM2	15	40617183	40618916	5	0.0069436
GABRA1	5	161274197	161326965	175	0.0069463
SNRK	3	43328004	43392635	104	0.0069489
LATS1	6	149982051	150039392	111	0.0069512
ATG9A	2	220084102	220094361	30	0.0070392
PAQR3	4	79839094	79860582	64	0.0071273
EPHA5	4	66185281	66535653	1509	0.0072038
LRP11	6	150139894	150185480	112	0.0072072
ZNF823	19	11832080	11849760	63	0.0072362
SLC24A5	15	48413169	48434589	10	0.0072799
NUTM2B	10	81462983	81472511	1	0.0073001
LCE3E	1	152538130	152539248	1	0.0073386
XPO1	2	61705069	61765418	140	0.0073497
PACSIN1	6	34433853	34504039	210	0.0073947
ST18	8	53023392	53322439	915	0.0074138
CHRNB2	1	154540257	154552354	28	0.0074895
ALG12	22	50296852	50312106	84	0.0075023
SHCBP1	16	46614466	46655311	59	0.0075716
POLR2J	7	102113547	102119381	20	0.0076107
SLC39A14	8	22224762	22291642	307	0.007725
CCDC58	3	122078436	122102074	74	0.0077746
SLC16A5	17	73084055	73102252	93	0.0077869
DNAJA2	16	46989274	47007625	23	0.0078001
DEFB115	20	29845467	29847435	5	0.0078281
ZNF362	1	33722174	33766320	98	0.0078413
ADAR	1	154554533	154600456	100	0.0078453
GPR37	7	124386114	124405681	59	0.0079068
CRLF3	17	29109702	29151778	166	0.0079211
HEATR9	17	34181960	34195895	37	0.0079553
RABEPK	9	127962821	127996438	94	0.0079777
MME	3	154797436	154901518	289	0.0079854
HIST1H4L	6	27840926	27841289	2	0.0079976
FCGR3B	1	161592986	161601158	39	0.0080194
SBF2	11	9800214	10315754	2116	0.0080625
TMCO6	5	140019012	140024989	19	0.0081446
WNT8A	5	137419774	137427199	17	0.0081543
AGXT	2	241808162	241818536	44	0.0082266
ADSSL1	14	105190534	105213647	91	0.0082573
CNTLN	9	17135038	17503917	1632	0.0082803
TPPP	5	659977	693510	199	0.0083655
ERRFI1	1	8071779	8086393	27	0.0083689
OXR1	8	107282406	107764922	1554	0.008382
DTL	1	212208919	212278187	258	0.0083992
TRPC4AP	20	33590207	33680618	302	0.0084216
EHMT1	9	140513444	140730579	644	0.008465
USP19	3	49145479	49158371	16	0.0084726
TPD52L3	9	6328349	6331900	14	0.0084857
PLCB3	11	64018995	64036924	39	0.0085009
SMAP2	1	40839378	40888998	144	0.0085083
NHP2L1	22	42069937	42084913	56	0.0085786
CYP4V2	4	187112674	187134617	102	0.0085892
FN1	2	216225177	216300791	278	0.0086371
OSBPL2	20	60813580	60871269	195	0.0086832
STK17A	7	43622692	43666978	159	0.0087057
VN1R2	19	53761545	53762855	10	0.0087071
DPM1	20	49551405	49575060	42	0.0087168
DPH7	9	140449361	140473387	52	0.0087485
SMAD5	5	135468536	135518422	148	0.0087516
TMEM60	7	77423045	77427747	15	0.0087575
ARFGEF2	20	47538275	47653230	323	0.0087575
SLC23A3	2	220026181	220034817	15	0.0087621
MURC	9	103340336	103350180	38	0.0087623
MSX2	5	174151575	174157902	22	0.0088211
MYH7B	20	33543704	33590240	139	0.0088846
LOC100129697	16	89006549	89017932	24	0.0089323
TUBA4A	2	220115001	220118638	10	0.0089377
VEGFB	11	64002266	64006259	12	0.0089538
PDGFB	22	39619685	39640957	82	0.0089882
LCMT1	16	25123047	25189551	153	0.0090304
KATNA1	6	149916009	149969940	145	0.0090319
TEFM	17	29226001	29233286	21	0.0090339
TPGS2	18	34376034	34409158	92	0.0091505
TFB1M	6	155577264	155635617	304	0.0091516
SZRD1	1	16693583	16724640	75	0.0091877
CTTNBP2	7	117350705	117513561	433	0.0092385
RGS6	14	72398817	73033238	2813	0.0092478
MRAP	21	33664124	33687095	61	0.009261
ADAMTS4	1	161159538	161168845	23	0.0092757
ZBTB14	18	5289018	5296039	23	0.0093234
UGDH	4	39500375	39529218	133	0.0093357
LIN52	14	74551656	74667117	458	0.0093398
ABCD4	14	74751980	74769767	53	0.0093741
LCE3D	1	152551860	152552980	4	0.0094388
RFC5	12	118454506	118470044	66	0.0094655
SCAF8	6	155054512	155155194	245	0.0094714
CRYZ	1	75171170	75199092	102	0.0095157
HBB	11	5246696	5248301	7	0.0095331
PPP6C	9	127908852	127952218	117	0.0095395
VPS37D	7	73082174	73086440	12	0.0095944
DGKG	3	185864990	186080023	635	0.0096145
LSM3	3	14220228	14239869	46	0.0096187
CAB39	2	231577557	231685790	244	0.0096294
TDRD3	13	60970591	61148013	550	0.009651
IP6K1	3	49761728	49823973	121	0.009661
PDLIM5	4	95373038	95589377	644	0.009702
GYPC	2	127413684	127454246	73	0.0097042
OR51F2	11	4842616	4843644	3	0.009712
CYB561A3	11	61116220	61129755	21	0.0097414
HARS2	5	140071018	140078890	18	0.0097814
CYP11A1	15	74630103	74660081	100	0.0097905
EPHA6	3	96533425	97467786	1943	0.0098074
LILRB3	19	54720147	54726959	56	0.0098103
ZNF408	11	46722317	46727466	7	0.0098135
FOXL2	3	138663066	138665982	6	0.0098153
CFAP99	4	2420701	2464690	193	0.0098391
C7orf77	7	124417346	124430864	25	0.01001
ACR	22	51176652	51183727	36	0.010147
TUBA1A	12	49578582	49582861	9	0.010167
MRGPRX1	11	18955360	18956549	8	0.010171
CASP8	2	202098166	202152434	194	0.010186
PPP1R12B	1	202317830	202557697	445	0.010211
CRYBB3	22	25595825	25603324	36	0.010248
ASXL1	20	30946147	31027122	142	0.010318
PSD	10	104162376	104178901	24	0.010361
ZNF668	16	31072164	31085641	26	0.01037
PTPN2	18	12785477	12884334	303	0.010392
PTER	10	16478967	16555736	322	0.010401
PSG6	19	43406240	43422043	66	0.010412
COX5A	15	75212616	75230495	44	0.010415
S100A10	1	151955386	151966714	21	0.010433
ITGAD	16	31404633	31437826	66	0.010466
COMMD4	15	75628374	75632614	11	0.010575
RLBP1	15	89753098	89764922	33	0.01058
CCIN	9	36169389	36171331	7	0.010608
TMEM59L	19	18723682	18731849	34	0.010679
C2orf69	2	200775979	200792996	48	0.010698
ATAD5	17	29159020	29222295	185	0.010732
CENPL	1	173768688	173793777	40	0.010753
OR1A1	17	3118915	3119844	8	0.010776
SLC25A24	1	108677445	108742974	255	0.010799
FAM120A	9	96214173	96328397	387	0.010854
NFATC1	18	77155772	77289323	752	0.011
LHX8	1	75594119	75627218	77	0.011025
LOC100293704	12	123849500	123850336	9	0.011027
RABGAP1L	1	174128634	174927327	2154	0.011033
BTG2	1	203274664	203278730	7	0.011048
SAYSD1	6	39071840	39082865	34	0.011087
YTHDC2	5	112849391	112930984	404	0.011202
PKP4	2	159313476	159537941	839	0.011253
ZMYND19	9	140476531	140484937	21	0.011319
LRRC16A	6	25279656	25620758	1679	0.011331
AMACR	5	33987091	34008220	64	0.011377
IGDCC4	15	65673825	65715410	123	0.011388
ORC2	2	201774894	201828424	91	0.011427
RNF113B	13	98828039	98829521	3	0.011455
STRA6	15	74471807	74502046	98	0.011459
CDK14	7	90338712	90839904	1810	0.011468
B4GALT5	20	48249482	48330421	238	0.011476
FOXA1	14	38059189	38064489	13	0.011487
THADA	2	43457975	43823185	1227	0.011525
RASL10A	22	29708922	29711748	7	0.01154
CSNK1A1	5	148874845	148931007	115	0.011561
STAT3	17	40465343	40540513	174	0.011562
SIVA1	14	105219470	105225996	24	0.011589
TMEM40	3	12775392	12800808	109	0.011614
HS6ST3	13	96743093	97491812	2137	0.011623
ZNF304	19	57862645	57871266	36	0.011653
LOC100506718	14	86027207	86029396	11	0.011759
CLP1	11	57425216	57429337	7	0.011766
EBLN1	10	22497743	22498912	4	0.011771
FSTL1	3	120113061	120169918	211	0.011823
ZNF140	12	133657037	133684260	9	0.011827
FAM24B	10	124608610	124639157	51	0.011857
RAB29	1	205737114	205744610	32	0.011893
TCP10L2	6	167584081	167596396	44	0.011905
ANKZF1	2	220094479	220101391	26	0.011934
NHEJ1	2	219940046	220025587	199	0.011955
PNLIPRP1	10	118350490	118368686	77	0.012003
ANKHD1	5	139781399	139919441	176	0.012017
TMEM45B	11	129685741	129729898	161	0.012032
ISLR	15	74466087	74469212	10	0.012062
FNDC5	1	33327869	33338082	17	0.012085
MVK	12	110011500	110035071	79	0.012092
NDUFAB1	16	23592335	23607639	62	0.012158
ATP6AP1L	5	81601166	81614147	42	0.012201
TUBB4A	19	6494330	6502330	25	0.012228
RCSD1	1	167599474	167675486	366	0.012326
MMP24	20	33814539	33864804	112	0.012326
GDPD4	11	76927603	76998463	269	0.012341
TRAPPC13	5	64920558	64961954	148	0.012423
PBX3	9	128509617	128729656	398	0.012436
SPDEF	6	34505580	34524091	67	0.012443
ALAS1	3	52232116	52248343	37	0.012453
GZMB	14	25100160	25103432	19	0.012461
CAPN10	2	241526133	241538526	67	0.012463
CNOT3	19	54641436	54659446	63	0.012501
EYS	6	64429876	66417118	7710	0.012519
TAS1R2	1	19166093	19186155	126	0.012527
MYOZ3	5	150040404	150058925	63	0.012548
RPL9	4	39455744	39460568	23	0.012569
PDE12	3	57541981	57547768	16	0.012578
FOXG1	14	29236287	29238871	1	0.012584
ARFGAP3	22	43192532	43253408	235	0.012606
RGS21	1	192286122	192336415	136	0.012647
TEF	22	41763392	41795330	82	0.012651
DPYS	8	105391652	105479277	290	0.012707
SMIM13	6	11094266	11138971	186	0.012775
SRCAP	16	30710462	30751450	49	0.012839
LRWD1	7	102105390	102113612	56	0.01284
SYT2	1	202559724	202679551	354	0.012855
UBE2Q2	15	76135622	76193388	121	0.01289
ADAM23	2	207308368	207482685	451	0.012916
LYZL6	17	34261522	34270703	46	0.012951
LCLAT1	2	30670123	30867091	769	0.012987
CD302	2	160625139	160654766	109	0.012987
PPCS	1	42922173	42926086	9	0.013018
PLCG2	16	81812930	81991899	1369	0.013064
LPXN	11	58294344	58345639	117	0.013069
CDH17	8	95139394	95229531	288	0.013109
TNRC6A	16	24741049	24837548	265	0.01311
ZNF618	9	116638562	116818875	635	0.013191
H1FNT	12	48722763	48724062	8	0.013193
HRASLS5	11	63228876	63258680	75	0.013244
GSTM3	1	110276554	110283660	16	0.013281
RNF123	3	49726990	49758962	67	0.013292
GSR	8	30535578	30585486	176	0.013338
KDM3B	5	137688285	137772716	241	0.013345
CKAP5	11	46765084	46867843	200	0.013378
SLC17A1	6	25783125	25832287	197	0.013386
KEL	7	142638201	142659503	58	0.013508
CDHR2	5	175969512	176022769	228	0.013529
TMEM151B	6	44238480	44247182	31	0.013559
ZFP36L2	2	43449541	43453745	9	0.013566
TYW3	1	75198836	75232361	131	0.013601
GTPBP4	10	1034349	1063708	112	0.013628
TRMT2A	22	20099398	20104768	21	0.01369
AP2B1	17	33914282	34053436	477	0.013753
KRTAP9-3	17	39388715	39389706	4	0.013753
PELI3	11	66234336	66244808	23	0.013773
ZNF683	1	26688125	26699266	56	0.013815
TPCN2	11	68816350	68858072	210	0.013874
UBXN11	1	26608773	26644756	147	0.013895
RNF44	5	175953700	175964421	34	0.013935
PURA	5	139493708	139499001	5	0.013972
GPBP1	5	56469775	56560506	233	0.014011
DRGX	10	50574161	50599907	96	0.014012
CTC1	17	8128139	8151413	72	0.014018
GGPS1	1	235491753	235507847	62	0.014069
PTCH2	1	45285516	45308616	73	0.014109
FBXO41	2	73481810	73496758	36	0.014136
YLPM1	14	75230069	75304013	181	0.014165
CPS1	2	211342406	211543831	602	0.014186
FAM19A3	1	113263189	113269857	21	0.01419
HSBP1	16	83841593	83846594	11	0.014208
ZNF566	19	36936021	36980463	121	0.014223
CCDC64	12	120427648	120532299	259	0.014247
KRTAP5-4	11	1642188	1643368	9	0.014258
SERPINA9	14	94929058	94942670	80	0.014315
FGL2	7	76822688	76829150	9	0.01432
PPM1E	17	56833232	57062537	441	0.014426
NBAS	2	15307032	15701454	1196	0.014456
ESYT2	7	158523689	158622319	495	0.014463
FRS3	6	41737914	41747630	22	0.014522
ATP2B1	12	89981826	90049844	132	0.014562
DNAJC15	13	43597362	43683306	254	0.014611
C6orf52	6	10671651	10695030	26	0.014627
COL9A3	20	61448414	61472511	160	0.01465
SPDL1	5	169010638	169031782	79	0.01466
PROX2	14	75321835	75330537	28	0.014712
FOXO3	6	108881026	109005971	316	0.01475
ALKBH4	7	102096667	102105321	34	0.014754
CECR5	22	17618410	17646177	116	0.014887
CEP131	17	79163393	79196751	180	0.014985
MIER3	5	56215429	56247954	112	0.015102
FBXO45	3	196295725	196315930	50	0.015135
MRPS28	8	80831095	80942506	260	0.015157
ANAPC10	4	145916310	146019368	148	0.015173
BTG4	11	111338255	111383064	105	0.015198
IRS1	2	227596033	227663506	207	0.015208
POU6F2	7	39017609	39504390	1663	0.015219
TMEM43	3	14166440	14185180	55	0.015235
PPWD1	5	64859131	64883373	78	0.01524
LYST	1	235824343	236030220	355	0.015279
B4GALT6	18	29202209	29264686	157	0.015298
MEI1	22	42095518	42195459	339	0.015314
C2orf74	2	61372243	61391964	89	0.015331
TMEM42	3	44903408	44907156	4	0.015332
KCTD10	12	109886460	109915155	157	0.015357
VWCE	11	61025758	61062788	66	0.015359
IGLON5	19	51815102	51834102	69	0.01537
PDRG1	20	30532758	30539883	10	0.015371
SP1	12	53773979	53810230	94	0.015375
FRMD3	9	85862300	86153348	1344	0.015441
ALDH3B1	11	67776048	67796743	71	0.015464
TMOD2	15	52043758	52108560	237	0.015632
CSTF3	11	33106130	33183037	221	0.015684
GCC2	2	109065577	109125854	289	0.015788
TRIM23	5	64885507	64920187	121	0.015788
CLDND2	19	51870352	51872257	3	0.015862
ZFYVE1	14	73436159	73493920	257	0.015878
QARS	3	49133365	49142171	12	0.015912
HID1	17	72946839	72968900	59	0.015917
TANC2	17	61086898	61505067	883	0.015925
C9orf9	9	135754290	135765418	23	0.015933
RWDD1	6	116892583	116914438	62	0.015967
ZNF345	19	37341260	37384120	142	0.015998
KIAA0141	5	141303385	141321612	46	0.016
RBM6	3	49977477	50114685	323	0.016107
HPGDS	4	95219707	95264027	119	0.016144
ATP5SL	19	41937223	41945843	29	0.016151
ENTPD1	10	97471536	97637023	558	0.016196
FOXJ1	17	74132414	74137380	9	0.01627
ABCE1	4	146019156	146050676	33	0.016273
CENPK	5	64813593	64858995	176	0.01632
BHLHE40	3	5021097	5026866	17	0.016414
PLD4	14	105391187	105399573	34	0.01643
CD2	1	117297086	117311851	51	0.016442
PHF20L1	8	133787604	133861052	143	0.016443
PSG1	19	43370613	43383871	88	0.016445
ANKHD1-EIF4EBP3	5	139781399	139929163	194	0.016456
TMEM192	4	165997230	166034024	121	0.016553
GTF3C5	9	135906062	135933890	66	0.016563
MAML3	4	140637545	141075233	1332	0.016573
MBD2	18	51677971	51751158	175	0.01659
ERMARD	6	170151721	170181617	115	0.01661
OR52H1	11	5565791	5566753	7	0.016722
ZMAT2	5	140080032	140086239	18	0.016727
PRSS22	16	2902728	2908171	15	0.016803
SULT2B1	19	49055429	49102684	303	0.016844
TEX14	17	56634038	56769416	364	0.016858
CLN5	13	77566059	77576652	44	0.01686
LOC100506562	22	42072746	42073267	4	0.016923
MMAB	12	109991520	110011358	102	0.016945
ZUFSP	6	116956781	116989973	98	0.016952
CCS	11	66360690	66373490	21	0.016952
SCRN2	17	45915047	45918699	14	0.016961
MAD1L1	7	1855428	2272583	2281	0.017009
HSD17B2	16	82068858	82132139	197	0.017042
DDX39A	19	14519610	14530195	21	0.017053
ACSS3	12	81471809	81649582	725	0.017079
UBE2T	1	202300785	202311094	21	0.017084
ALDH3A2	17	19552064	19580908	84	0.017086
C22orf46	22	42086547	42094140	12	0.01711
SLC2A10	20	45338279	45364986	75	0.017143
SLC15A5	12	16341419	16430619	416	0.017155
GNAQ	9	80335189	80646219	698	0.017196
GBP6	1	89829436	89853719	91	0.017208
DTNBP1	6	15523032	15663289	393	0.017256
RALGAPB	20	37101486	37207504	230	0.017256
LUZP1	1	23410516	23495351	181	0.017263
SMCO1	3	196233750	196242237	26	0.01729
DNAJC6	1	65730430	65881552	480	0.017292
PDZD8	10	119042606	119134937	287	0.017331
FAM184B	4	17633696	17783135	484	0.017342
TLX1	10	102891061	102897546	18	0.017368
WNT2	7	116916685	116963343	107	0.0174
C11orf70	11	101918169	101955291	113	0.017415
KRTAP9-2	17	39382900	39383904	1	0.017442
GBF1	10	104005255	104142656	252	0.017517
MYO1B	2	192110107	192290115	443	0.017544
SPTBN5	15	42140344	42186275	162	0.017633
KIAA1211L	2	99410309	99552684	465	0.017665
ACO2	22	41865129	41924993	111	0.017667
SSNA1	9	140083054	140084822	6	0.017668
PLXNA4	7	131808091	132333447	2134	0.017671
RFWD3	16	74655297	74700779	211	0.017687
SLMO1	18	12407895	12432237	102	0.017772
SHISA4	1	201857797	201861715	10	0.017774
KIF1A	2	241653184	241759624	391	0.017775
C16orf78	16	49407808	49433321	108	0.017782
ZBTB46	20	62375021	62436856	300	0.01779
FRMD4A	10	13685706	14372866	3377	0.017869
MAP3K5	6	136878187	137113656	561	0.017927
SERINC4	15	44087165	44092255	9	0.017941
PTPN9	15	75759462	75871625	197	0.017997
CDSN	6	31082865	31088252	39	0.018027
SP6	17	45922280	45933240	30	0.018113
OR6X1	11	123624288	123625226	2	0.018128
MTCL1	18	8717369	8832775	483	0.018174
DRD1	5	174867675	174871163	10	0.018201
VGLL2	6	117586721	117594728	23	0.01828
UNC93B1	11	67758575	67771593	31	0.018308
CHP1	15	41523437	41574085	145	0.018429
SDK1	7	3341080	4308632	4639	0.018433
STX16	20	57226309	57254582	82	0.018494
ZNF333	19	14800870	14831772	118	0.018501
APEH	3	49711435	49720934	10	0.018527
DGCR14	22	19117792	19132190	42	0.018566
DIAPH3	13	60239717	60738119	1533	0.018678
OR1Q1	9	125377017	125377961	6	0.018688
AP5M1	14	57735606	57756797	33	0.018693
RNF40	16	30772933	30787628	23	0.018706
TSSC1	2	3192741	3381653	889	0.018721
F2	11	46740743	46761056	66	0.018726
EXOC8	1	231468482	231473578	11	0.018762
BBS1	11	66278119	66301084	61	0.018952
RANGAP1	22	41641615	41682216	108	0.018964
PTPRJ	11	48002110	48192394	458	0.018971
PSEN2	1	227058273	227083804	95	0.018974
TOP3A	17	18177235	18218321	142	0.018996
SLC22A9	11	63137261	63177731	146	0.019044
CEP112	17	63631658	64188212	2286	0.019067
DNAJC30	7	73095248	73097781	13	0.019106
SULT1A1	16	28616913	28634866	81	0.019119
NKAIN2	6	124125069	125146786	3427	0.01918
BTN3A2	6	26365398	26378548	103	0.019251
YTHDC1	4	69176105	69215824	36	0.019269
IGDCC3	15	65619465	65670378	149	0.019276
OPN3	1	241756452	241803701	151	0.019335
ALG3	3	183960117	183967313	16	0.019351
DCUN1D1	3	182660559	182698326	60	0.019353
STAT1	2	191833762	191878976	136	0.019504
RREB1	6	7107830	7252213	355	0.019522
TMEM138	11	61129473	61136977	9	0.019659
CDK9	9	130548305	130553052	16	0.01968
GTF3C6	6	111279763	111289091	65	0.019682
LRRC8B	1	89990397	90063420	222	0.019695
LIAS	4	39460665	39479273	82	0.019766
SULT1A2	16	28603264	28608391	33	0.019768
XPC	3	14186647	14220172	104	0.01979
LY6D	8	143866298	143868008	8	0.019828
SUMO3	21	46225532	46238044	63	0.019842
BCL11A	2	60678302	60780633	211	0.019897
LRRC63	13	46786083	46858181	280	0.02002
WNT3	17	44841686	44896082	108	0.020027
RPLP1	15	69745159	69747884	8	0.02015
SRA1	5	139929653	139937678	13	0.020169
IK	5	140027384	140042065	42	0.020185
RABL2A	2	114384817	114400975	44	0.020206
ZSWIM8	10	75545382	75561556	14	0.020222
GAPT	5	57787330	57792185	14	0.02024
JAG1	20	10618332	10654694	136	0.020255
BRINP3	1	190066797	190446759	922	0.020277
PRODH	22	18900287	18924066	147	0.020318
IHH	2	219919142	219925238	14	0.020349
PDHA2	4	96761239	96762625	2	0.020357
CACYBP	1	174968571	174981163	32	0.02043
SLC35B2	6	44221838	44225283	9	0.020432
SMYD5	2	73441366	73454355	39	0.020453
GLB1L3	11	134146275	134189458	155	0.020506
PIGK	1	77554666	77685132	443	0.020508
NIF3L1	2	201754050	201768655	21	0.020552
NPR3	5	32710743	32791830	273	0.020555
CBLN3	14	24895738	24898731	15	0.020563
CLDN18	3	137717658	137752494	81	0.02063
CAPN3	15	42651698	42704515	186	0.020649
RC3H1	1	173900352	173962210	126	0.020661
BLVRA	7	43798272	43846941	112	0.020666
LRP4	11	46878268	46940173	136	0.020669
C2orf47	2	200820040	200828848	24	0.020681
PDIA6	2	10923517	10952960	213	0.02071
ARRB1	11	74971166	75062875	239	0.020742
NDST2	10	75561669	75571589	15	0.020816
CCDC140	2	223162866	223169936	17	0.020825
NSD1	5	176560080	176727214	448	0.020837
MYLIP	6	16129317	16148479	49	0.020868
DNAJC4	11	63997753	64001753	12	0.021057
KAT8	16	31128985	31142714	28	0.02108
PRDM14	8	70964021	70983562	62	0.021116
FXR2	17	7494548	7518215	53	0.021146
GALNT11	7	151722778	151819427	198	0.021231
DLST	14	75348594	75370450	71	0.021238
PCDH7	4	30722030	31148423	1492	0.021291
FCGR2C	1	161551129	161570032	55	0.021361
RIMS3	1	41086352	41131324	139	0.021386
ADNP2	18	77866915	77898229	130	0.021426
CTU1	19	51600863	51611647	41	0.021437
P2RY6	11	72975570	73009664	91	0.021451
GABRA4	4	46920917	46996424	277	0.021489
TIMD4	5	156346293	156390266	132	0.021567
EIF5AL1	10	81272357	81276196	19	0.021579
ECT2	3	172472299	172539263	192	0.021633
APOE	19	45409039	45412650	8	0.021655
AHSA2	2	61404555	61414686	24	0.02168
SLC27A2	15	50474393	50528589	238	0.02168
VAX1	10	118888032	118897812	13	0.021687
AKT3	1	243651535	244006886	703	0.021757
SPON1	11	13983914	14289656	970	0.0218
MPHOSPH9	12	123640946	123706441	212	0.02186
SSFA2	2	182756472	182795465	85	0.021896
CCDC175	14	59971785	60043549	302	0.021903
EDEM2	20	33703160	33735161	124	0.021918
MOB3B	9	27325207	27529850	935	0.021979
CYP2W1	7	1022835	1029276	28	0.021996
CTBP2	10	126676418	126849624	820	0.022078
LENG1	19	54659377	54663446	14	0.02209
GNE	9	36214438	36277053	186	0.022127
PM20D1	1	205797150	205819276	63	0.022144
MRPL37	1	54665840	54684056	54	0.022164
ASB18	2	237103515	237172988	326	0.022188
GNAT2	1	110145889	110155705	29	0.022344
PDSS1	10	26986595	27035727	193	0.022408
HIPK3	11	33279168	33375939	232	0.022414
TSKS	19	50243011	50266515	78	0.02244
KCNQ3	8	133133105	133493004	1473	0.022526
SYNGR2	17	76164671	76169009	21	0.022591
ZRANB1	10	126630692	126676005	110	0.022601
LYVE1	11	10579413	10590365	44	0.022623
CALCOCO2	17	46908372	46942229	99	0.022666
SEPN1	1	26126667	26144713	48	0.022702
KLHL7	7	23145353	23215040	258	0.022709
UBE2D3	4	103717133	103790032	195	0.022719
PNPLA3	22	44319619	44343448	118	0.02273
RAD51C	17	56769963	56811692	90	0.022736
ZNF780B	19	40534167	40562115	82	0.022745
ECHDC1	6	127609857	127664754	144	0.022749
TCTN3	10	97423153	97453900	83	0.022753
CLN3	16	28488600	28503623	26	0.022765
CCNA2	4	122737599	122745088	20	0.022779
USP17L3	8	7833915	7835507	1	0.022869
USP34	2	61414590	61697849	822	0.022887
ARHGAP21	10	24872538	25012597	263	0.022963
RBM5	3	50126352	50156393	39	0.022965
SLC22A10	11	63057430	63079246	78	0.02301
RSPO2	8	108911544	109095913	560	0.023032
TPRN	9	140086069	140095163	9	0.023082
FIBCD1	9	133777825	133814455	184	0.02309
SPP1	4	88896802	88904563	25	0.023179
ATG14	14	55833109	55878576	196	0.023319
FAM92B	16	85131965	85146114	111	0.023328
LOC728763	2	241868593	241908771	164	0.023353
GNAI3	1	110091186	110138452	114	0.023376
MAP2K1	15	66679211	66783882	363	0.023435
AHNAK2	14	105403591	105444694	218	0.023442
PEX12	17	33901814	33905656	10	0.023499
EVPL	17	74002927	74023507	65	0.023534
MYEF2	15	48431629	48470558	18	0.023592
MACROD1	11	63766030	63933585	494	0.023747
OR1S1	11	57982217	57983194	13	0.023764
DCAF8	1	160185505	160232350	74	0.023801
RPS15	19	1438363	1440492	2	0.023823
TMEM241	18	20875977	21017925	331	0.02387
CD19	16	28943260	28950668	11	0.023874
CYP21A2	6	32006093	32009447	10	0.023882
OR5H14	3	97868230	97869162	5	0.023885
NPIPB8	16	28648597	28669958	13	0.023952
RIOK3	18	21032787	21063101	85	0.024002
IQSEC3	12	176049	287626	472	0.024015
LILRB2	19	54777675	54785033	53	0.02403
OR2W5	1	247654370	247655711	5	0.024048
OTOL1	3	161214596	161221730	27	0.02405
ILK	11	6624964	6632101	32	0.024137
COPA	1	160258377	160313354	111	0.024259
SLC22A2	6	160637794	160679963	119	0.024262
EIF4ENIF1	22	31835345	31885874	149	0.024331
OR10V1	11	59480389	59481318	7	0.024367
MPC2	1	167885913	167906307	36	0.024512
FBN2	5	127593601	127873735	831	0.02452
NDUFA7	19	8376184	8386280	33	0.024531
CSNK1G2	19	1941161	1981337	222	0.024552
C16orf93	16	30768744	30773565	7	0.02456
GRIN1	9	140033609	140063214	68	0.02463
LIN7C	11	27515965	27528326	30	0.024706
FUT3	19	5842899	5851485	31	0.024712
CCDC33	15	74528667	74628482	411	0.024736
MBIP	14	36767764	36789882	42	0.024764
PSME1	14	24605378	24608176	7	0.024788
APOBR	16	28505993	28510282	11	0.024822
TFAM	10	60145176	60155897	32	0.024874
HORMAD2	22	30476453	30573062	228	0.02488
SLC16A6	17	66263167	66287405	80	0.024892
INTS9	8	28625175	28747698	271	0.024909
PROS1	3	93591881	93692934	151	0.024951
HCAR3	12	123199303	123201439	16	0.024963
GPR89B	1	147400506	147465753	33	0.024991
DNAJB2	2	220144040	220151622	21	0.025015
KLKB1	4	187148672	187179625	144	0.02511
AMPD1	1	115215719	115238239	84	0.025154
EIF2B3	1	45316194	45452361	426	0.02523
HNRNPR	1	23636276	23670853	57	0.025236
RBFOX2	22	36134783	36424585	466	0.025242
TTLL6	17	46839593	46894469	173	0.025292
FAM71E2	19	55866276	55874620	34	0.025361
LOC100133267	8	11921898	11929256	3	0.025406
GGA2	16	23474863	23521815	117	0.025433
TM4SF1	3	149086805	149095568	24	0.025448
WWP2	16	69796274	69975643	682	0.025474
PPIL3	2	201735679	201753849	39	0.025535
FUT9	6	96463845	96663488	819	0.025545
IRF2	4	185308876	185395726	361	0.025624
HIST1H2BJ	6	27100095	27100575	1	0.025697
IFNA8	9	21409146	21410184	1	0.025697
KIAA1429	8	95500005	95565746	303	0.025882
ATP2C1	3	130569369	130735556	379	0.025899
STX19	3	93733213	93747454	19	0.025909
SLC43A3	11	57174427	57195053	53	0.025941
CST2	20	23804404	23807312	20	0.025946
FUT7	9	139924626	139927292	11	0.025973
ANAPC2	9	140069236	140083057	46	0.025998
MCC	5	112357796	112824527	2331	0.026084
RBM12B	8	94743728	94753224	20	0.026119
GAPVD1	9	128024111	128127290	207	0.02612
ACSL6	5	131285666	131347761	145	0.026217
ZNF416	19	58082934	58090243	15	0.026258
P3H4	17	39958205	39968451	33	0.026284
ARHGAP1	11	46698630	46722120	43	0.026355
NOBOX	7	144094333	144107320	39	0.026356
REST	4	57774042	57802010	99	0.026407
CAMKV	3	49895422	49907369	21	0.026421
TIGD5	8	144680074	144682485	6	0.026432
SFMBT2	10	7200586	7453448	1167	0.026434
HTR3B	11	113775589	113817283	150	0.026491
WFDC12	20	43752067	43753106	4	0.026547
LARP7	4	113558120	113578742	50	0.026551
SLC8A1	2	40339286	40739575	1853	0.026603
FAM160A2	11	6232564	6255941	69	0.026666
FAM24A	10	124670217	124672627	4	0.026736
ASRGL1	11	62104774	62160887	158	0.026838
KPNA1	3	122140748	122233786	249	0.026924
PAPPA	9	118916071	119164600	611	0.026927
AATK	17	79091095	79139872	288	0.026928
ATCAY	19	3880618	3928080	174	0.026937
OR11H6	14	20691869	20692861	11	0.026962
BAIAP2L2	22	38480896	38506676	80	0.027039
PIAS3	1	145575988	145586546	10	0.027044
PARK7	1	8021714	8045342	69	0.027048
CEP72	5	612405	653668	171	0.027066
PET117	20	18118499	18123813	30	0.027076
HMOX1	22	35777060	35790207	55	0.027081
SMTN	22	31477282	31500610	70	0.027101
TJP3	19	3728374	3750682	135	0.027147
MPDU1	17	7486965	7491530	8	0.027165
SEMA6D	15	47476403	48066420	2171	0.027173
OR6B3	2	240984494	240985489	5	0.027227
CRYGB	2	209007297	209010877	20	0.027231
NDEL1	17	8339179	8371481	57	0.02732
LYSMD3	5	89811444	89825401	35	0.027338
KIF3B	20	30865454	30922814	111	0.027348
CRNN	1	152381719	152386750	7	0.027358
SCAMP2	15	75137197	75165670	44	0.027415
UST	6	149068271	149398126	1261	0.027418
BBIP1	10	112658488	112679124	53	0.027431
L3HYPDH	14	59939406	59951073	51	0.027439
DAPK2	15	64199235	64338521	550	0.027504
ZDHHC24	11	66306735	66313671	15	0.027526
SLC9B1	4	103806205	103940896	347	0.027574
EGLN1	1	231499497	231560790	317	0.027625
KDR	4	55944426	55991762	148	0.027637
DGCR8	22	20067755	20099400	128	0.027673
PRKD1	14	30045685	30396899	1115	0.027785
TRPC7	5	135548999	135701164	424	0.027855
SCN3B	11	123499895	123525315	122	0.027876
ARL13B	3	93698983	93774522	104	0.027921
HECW1	7	43152198	43602938	1642	0.02793
ZNF527	19	37862059	37883966	48	0.027958
SMARCB1	22	24129150	24176705	360	0.028073
TNNC1	3	52485107	52488057	8	0.028162
ATP5S	14	50779047	50792960	61	0.028187
PRSS16	6	27215502	27224399	25	0.02825
DPP3	11	66247880	66277130	67	0.028285
S100PBP	1	33283176	33324476	89	0.028387
OLFML2B	1	161952982	161993644	165	0.028439
RHOBTB3	5	95066850	95132071	180	0.028449
AUNIP	1	26160497	26185848	74	0.028452
PIP5K1B	9	71320616	71624091	1094	0.028463
MIOX	22	50925213	50928750	23	0.028473
NCAM2	21	22370633	22912517	2140	0.028485
RHBDD3	22	29655844	29663914	17	0.028495
NXNL2	9	91150016	91190704	117	0.02855
PTPRQ	12	80838126	81073968	761	0.028553
SMC5	9	72873878	72969789	274	0.02863
ENO1	1	8921059	8939151	36	0.028631
MCF2L	13	113623535	113754053	603	0.028746
ATIC	2	216176679	216214496	154	0.028788
DEFB104B	8	7327830	7332604	4	0.028851
EDAR	2	109510927	109605828	389	0.02886
MMRN1	4	90816052	90875780	209	0.028915
PPL	16	4932508	4987136	255	0.028944
PEG10	7	94285637	94299007	24	0.028987
C17orf47	17	56618948	56621733	7	0.029061
TLR9	3	52255096	52260179	8	0.029076
LIMK2	22	31608250	31676066	156	0.029087
PEA15	1	160175125	160185162	14	0.029088
TMX1	14	51706886	51724373	58	0.029125
EHD3	2	31456880	31491260	125	0.029173
PARP9	3	122246757	122283523	106	0.029173
AMT	3	49454211	49460111	12	0.029184
HAP1	17	39878891	39890898	68	0.029191
GALNT1	18	33234533	33291798	172	0.029242
GPR107	9	132815985	132902448	336	0.02931
C1QL4	12	49726200	49730971	21	0.029336
DMP1	4	88571454	88585513	39	0.029343
NTN4	12	96051583	96184536	583	0.029413
TEPP	16	58010339	58022020	44	0.029454
G6PC	17	41052815	41065386	37	0.029496
DYNC1LI1	3	32567463	32612366	115	0.029567
ACTRT2	1	2938046	2939467	5	0.02958
PRSS33	16	2833954	2836708	6	0.029626
SNX9	6	158244294	158366109	462	0.029646
ODC1	2	10580508	10588453	23	0.029652
GGT7	20	33432523	33460661	66	0.029734
KRI1	19	10663761	10676702	62	0.029807
MAN2A2	15	91447420	91465815	82	0.029902
FBRSL1	12	133067157	133161774	487	0.029928
CETN1	18	580369	581524	7	0.029944
HAUS1	18	43684298	43708299	87	0.029973
UBXN8	8	30601690	30624522	51	0.030082
PCP4L1	1	161228517	161255240	119	0.030108
OSBPL6	2	179059208	179264160	708	0.03014
HIRIP3	16	30004311	30007412	3	0.030219
MST1R	3	49924435	49941306	32	0.030331
ADGRE1	19	6887582	6940464	356	0.030334
TRHR	8	110099676	110131813	112	0.030348
PSG5	19	43671895	43690688	130	0.03037
CD300A	17	72462522	72480933	91	0.030372
CEP104	1	3728645	3773797	322	0.030498
DCAF5	14	69517637	69619914	218	0.030539
ID4	6	19837617	19840915	15	0.030555
C9orf139	9	139921916	139931234	28	0.03056
ACSS2	20	33462766	33515769	129	0.030575
JDP2	14	75894509	75939404	197	0.03058
MYH10	17	8377530	8534036	325	0.030625
AP1G1	16	71762903	71842976	233	0.030638
MCFD2	2	47129009	47168994	198	0.030736
PIKFYVE	2	209130991	209223475	182	0.030784
LOC100287290	3	158458206	158461381	17	0.030812
YARS	1	33240840	33283633	100	0.030888
TPH2	12	72332626	72426221	353	0.030932
MTRNR2L9	6	62284008	62284534	7	0.031136
DSG2	18	29078027	29128814	166	0.031144
OSTM1	6	108362613	108395941	157	0.031207
ATG13	11	46638826	46697569	85	0.03128
DDX58	9	32455300	32526322	206	0.03131
SNCA	4	90645250	90759447	476	0.031328
ZNF549	19	58038693	58052244	20	0.031328
HIST1H4A	6	26021907	26022278	2	0.031346
FOXN2	2	48541795	48606434	250	0.031435
SEPT3	22	42372931	42394225	67	0.031442
TCTE1	6	44247897	44265458	82	0.03147
TYRP1	9	12693386	12710266	52	0.03147
HCN1	5	45259352	45696220	807	0.031524
SYT10	12	33528348	33592754	251	0.031549
CMTM8	3	32280171	32411813	569	0.03162
XRCC3	14	104163954	104181823	43	0.031682
SLC2A2	3	170714137	170744768	90	0.031714
DLGAP5	14	55614834	55658396	156	0.031717
TSSK4	14	24674926	24677454	3	0.031749
LELP1	1	153175919	153177596	4	0.03175
CCL24	7	75441114	75443033	18	0.031754
ARHGAP23	17	36584720	36668628	321	0.031879
MYRFL	12	70326322	70352504	85	0.031948
NAGA	22	42454338	42466846	28	0.031971
CREM	10	35415801	35501886	236	0.032019
EIF4H	7	73588706	73611429	31	0.03206
RNF43	17	56431037	56494931	132	0.032101
NDUFB6	9	32553524	32573182	57	0.032127
AK2	1	33473541	33502512	63	0.032129
GLYR1	16	4853204	4897303	165	0.032312
CHML	1	241792166	241799232	23	0.032314
WDR55	5	140044384	140050553	19	0.032388
NEK11	3	130745694	131069309	870	0.032428
KNCN	1	47011316	47016887	26	0.03246
CISD2	4	103790135	103813964	51	0.032471
FRA10AC1	10	95427640	95462329	128	0.032526
TRIM64	11	89701672	89707240	1	0.032594
TNS3	7	47314752	47621742	1022	0.032694
ZNF547	19	57874891	57890927	55	0.03271
MAMDC2	9	72658497	72841888	608	0.032727
PLAT	8	42032236	42065194	81	0.032729
SPDYE18	7	76682095	76689829	5	0.032732
OR10J1	1	159409512	159410600	7	0.032772
ARHGEF1	19	42387267	42411604	52	0.03279
PELO	5	52083774	52098451	38	0.032839
PPP2R2A	8	26149007	26230196	245	0.032912
DNAH14	1	225117356	225586996	1660	0.032942
SCGB2A2	11	62037630	62040628	7	0.032943
CDC27	17	45195310	45266665	179	0.032974
INPP5J	22	31518961	31530683	31	0.032981
SLC12A3	16	56899119	56949762	270	0.033043
PSG2	19	43568362	43586893	134	0.033104
RHOV	15	41164412	41166487	2	0.033268
NSFL1C	20	1422807	1448337	54	0.033297
ATP6V0D2	8	87111139	87166454	234	0.033347
MSH5	6	31707725	31730455	58	0.033416
RELN	7	103112231	103629963	2325	0.033479
WNT7A	3	13860082	13921618	260	0.033591
PPIH	1	43124048	43142429	36	0.033637
GALNT5	2	158114340	158167913	178	0.033637
ATP1A4	1	160121352	160156767	171	0.033661
TMCC3	12	94960900	95044324	394	0.033714
FAM109A	12	111798455	111806925	16	0.033714
CRTC1	19	18794425	18893143	332	0.033723
GLOD4	17	662549	685571	90	0.033727
AMZ2	17	66244145	66253305	28	0.033761
HMBOX1	8	28747911	28910242	244	0.033825
SERPINA10	14	94749650	94759596	41	0.033833
TRIM44	11	35684353	35830930	280	0.033854
IPMK	10	59951278	60027694	359	0.033907
SCAMP4	19	1905373	1926012	104	0.033947
PER3	1	7844763	7905237	266	0.033955
PRR25	16	855443	863861	45	0.034044
KCTD16	5	143550437	143856944	737	0.034061
C6orf120	6	170102257	170106402	9	0.034081
CCDC141	2	179694484	179914786	777	0.034124
CHRM4	11	46406640	46408107	1	0.034157
ZFP91	11	58346587	58389023	91	0.034162
VPS26A	10	70883908	70932617	137	0.03419
STOML3	13	39540062	39564996	105	0.034217
RASSF10	11	13030970	13033653	7	0.034342
VCP	9	35056065	35072739	45	0.034358
MTDH	8	98656407	98742488	222	0.034388
OR52K1	11	4510109	4511138	3	0.034408
N4BP2L2	13	33006930	33112936	201	0.034427
OSBPL7	17	45884733	45899147	58	0.034428
ULK3	15	75128459	75135552	17	0.034455
DENR	12	123237371	123255953	46	0.034462
TP63	3	189349216	189615068	1218	0.034599
ZCCHC17	1	31769842	31837780	182	0.034601
MAP3K19	2	135722273	135782248	190	0.03465
SGCE	7	94214536	94285521	123	0.034716
NFKBIL1	6	31514628	31526606	53	0.034799
FPGS	9	130565154	130576556	27	0.034811
CSTA	3	122044011	122060816	66	0.034897
EFEMP2	11	65633912	65640405	15	0.034898
PLAC4	21	42547158	42557166	36	0.034951
GSG1L	16	27798850	28074830	1087	0.035077
LST1	6	31553956	31556686	7	0.035079
HNRNPDL	4	83343717	83351378	37	0.035182
KCNJ16	17	68071426	68131749	256	0.035238
UAP1L1	9	139971953	139978990	19	0.035358
GALNT14	2	31133333	31361571	984	0.035449
PRPH	12	49688909	49692481	12	0.035453
RCOR2	11	63678693	63684316	9	0.035465
BTBD19	1	45274154	45279801	14	0.035479
INO80E	16	30007531	30017112	31	0.035497
DSTYK	1	205111631	205180727	178	0.035557
CD320	19	8367011	8373240	42	0.035557
ZMYND12	1	42896000	42921938	100	0.035701
HIST1H2AL	6	27833107	27833576	4	0.035712
FAM92A1	8	94712773	94740674	62	0.035719
GEM	8	95261481	95274547	45	0.035787
NPAS3	14	33408459	34273382	3308	0.035849
FSHR	2	49189296	49381666	875	0.03585
ZKSCAN4	6	28212490	28220002	22	0.035875
HSD17B14	19	49316274	49339934	88	0.035926
PCNT	21	47744036	47865682	629	0.036023
SNRNP40	1	31732415	31769644	117	0.036025
ZNF385C	17	40177594	40190044	23	0.036043
MFHAS1	8	8641999	8751131	605	0.036092
BID	22	18216906	18257258	194	0.036095
MTFR1L	1	26146397	26159433	38	0.036113
HLA-C	6	31236529	31239855	9	0.036232
WBSCR22	7	73097898	73112542	59	0.03626
RTEL1	20	62289163	62327606	214	0.036276
C1QL3	10	16555742	16564004	34	0.0363
SEMA3G	3	52467268	52479043	29	0.036353
PTPRN	2	220154345	220174295	57	0.03646
WDR5B	3	122130700	122134882	7	0.036465
FLRT1	11	63871362	63886645	52	0.036498
TAAR5	6	132909731	132910877	3	0.036512
ZNF263	16	3333487	3341460	13	0.036638
CDC23	5	137523337	137549032	59	0.036711
GSTO2	10	106028631	106059176	60	0.036713
BCKDHA	19	41903694	41930910	87	0.036729
MEA1	6	42979965	42981618	4	0.036741
NEIL1	15	75639331	75647588	11	0.036806
UBP1	3	33429828	33481897	158	0.036812
B3GNT8	19	41931264	41934635	7	0.036815
TAF10	11	6632048	6633475	3	0.036876
SPRR2F	1	153084612	153085989	5	0.036961
WNT5B	12	1726222	1756378	181	0.036984
CUX1	7	101459184	101927250	1431	0.037005
TGM7	15	43568479	43594453	58	0.037064
FAM109B	22	42470255	42475442	12	0.03708
MDM1	12	68688346	68726161	84	0.037119
TGFBRAP1	2	105883529	105946148	227	0.037145
STK24	13	99102455	99229396	438	0.037145
FAM124B	2	225243415	225266711	82	0.037165
FNBP1	9	132649466	132805473	611	0.037207
SLC30A5	5	68389782	68426899	104	0.037235
MYL10	7	101256605	101272576	65	0.037274
OTOGL	12	80603233	80772870	461	0.037324
LAP3	4	17578927	17609590	85	0.037337
GULP1	2	189157390	189460653	833	0.037361
GSTO1	10	106013952	106027222	22	0.037375
KIF13A	6	17760585	17987799	773	0.037417
ZNF829	19	37379026	37407193	93	0.037476
ACOT1	14	74003928	74010498	18	0.037498
VKORC1	16	31102175	31106276	8	0.037515
PRSS8	16	31142754	31147151	7	0.037564
C20orf197	20	58630980	58648008	48	0.03757
TUB	11	8060180	8127654	263	0.037579
B3GALTL	13	31774112	31906413	400	0.037585
PLA2G1B	12	120759914	120765592	12	0.037631
ADAM10	15	58888510	59042177	397	0.037668
PSTK	10	124739556	124749906	37	0.037683
RBM4B	11	66432469	66445275	21	0.037804
ZNF391	6	27356524	27369227	84	0.037818
TRIM58	1	248020501	248043440	114	0.03794
OSBPL10	3	31702317	32023342	1305	0.037963
ACVR1	2	158592958	158732374	289	0.037972
URM1	9	131133598	131153015	42	0.037973
TIAM1	21	32490736	32931290	1620	0.037991
GALR1	18	74962008	74982098	107	0.037998
ASPG	14	104552023	104579046	114	0.03804
MLKL	16	74705753	74734789	109	0.038041
C19orf35	19	2274631	2282181	42	0.038083
GATA4	8	11561717	11617509	249	0.038093
PPP1CA	11	67165652	67169376	7	0.038119
CADM2	3	85008133	86123579	3773	0.038127
ZNF843	16	31446885	31454348	10	0.038142
PRMT1	19	50180409	50191704	21	0.038168
SSTR1	14	38677204	38682268	12	0.038216
RNF146	6	127587827	127609707	50	0.038234
JKAMP	14	59951161	59972081	82	0.038389
AQP9	15	58430408	58478110	217	0.03839
COL18A1	21	46825097	46933634	669	0.038397
CORO2A	9	100883257	100954956	316	0.038519
SIN3A	15	75661720	75748124	110	0.038581
CUZD1	10	124591671	124605691	22	0.038589
SLFN14	17	33875144	33885110	48	0.038593
SCN1B	19	35521592	35531353	30	0.03866
ARF4	3	57557090	57583215	86	0.038689
RBM22	5	150070352	150080669	18	0.038719
LOC100507462	6	139046348	139094816	212	0.038791
TKFC	11	61100654	61116231	36	0.038872
DNAI1	9	34458811	34520982	152	0.038885
DIABLO	12	122692209	122712068	48	0.038982
HARBI1	11	46624856	46638777	18	0.039035
MRPS11	15	89010684	89021861	19	0.039144
OTUD4	4	146054802	146100832	66	0.039164
KRTAP9-8	17	39394270	39395256	4	0.03917
SPINK13	5	147648423	147665773	42	0.039183
RNF115	1	145611036	145688776	136	0.039204
TUBB2B	6	3224495	3227968	5	0.03937
EGFL7	9	139557377	139567130	32	0.039414
MARK2	11	63606400	63678492	149	0.039446
CMTM6	3	32522804	32544403	63	0.03946
KRTAP6-1	21	31986005	31986223	1	0.039742
YPEL4	11	57412560	57417417	6	0.03975
ZGRF1	4	113460489	113558151	250	0.039756
CSK	15	75074425	75095539	51	0.039759
CHCHD7	8	57124315	57131178	15	0.039892
IPO9	1	201798288	201853422	124	0.03991
MALT1	18	56338618	56417370	249	0.039998
ASPHD1	16	29912147	29917377	3	0.039999
LIPM	10	90562487	90580303	61	0.040001
PTRF	17	40554467	40575338	91	0.040002
UBE2U	1	64669490	64710027	117	0.040026
MTMR4	17	56566893	56595251	50	0.040113
SPATA12	3	57094469	57109460	49	0.040121
GPR161	1	168053997	168105624	133	0.040131
LARP1	5	154092462	154197165	223	0.040174
ASB4	7	95115213	95169543	192	0.040243
ZNF10	12	133707214	133736051	83	0.04038
ALDH16A1	19	49956473	49974305	63	0.040546
THAP5	7	108202671	108210167	20	0.040583
DPCD	10	103348089	103369410	44	0.040609
ENO4	10	118609023	118642112	67	0.040747
ANXA2	15	60639350	60690185	164	0.04075
CYB561	17	61509665	61523722	28	0.040824
IQCE	7	2598632	2654368	340	0.040843
SST	3	187386694	187388201	9	0.040927
TMEM106A	17	41363894	41371589	10	0.040944
C19orf60	19	18699495	18703147	13	0.041003
OR51D1	11	4660945	4662068	6	0.041018
KIAA1598	10	118644306	118765088	177	0.041075
DIRC1	2	189598465	189654831	199	0.041079
ZNF529	19	37034517	37096178	159	0.0413
TNFRSF6B	20	62328004	62330051	13	0.041361
PIH1D1	19	49949550	49955115	14	0.041406
USP40	2	234384165	234474236	242	0.041509
RAET1G	6	150238014	150244214	23	0.041536
GLB1L2	11	134201768	134246218	176	0.041542
DYX1C1	15	55709953	55800432	335	0.041549
UBXN2A	2	24163376	24223696	251	0.041662
KRTAP10-6	21	46011149	46012386	5	0.041673
MED13L	12	116396381	116714991	667	0.041678
FBXO31	16	87362942	87425708	268	0.041712
ZNF57	19	2900896	2918474	124	0.041716
HIST1H2BF	6	26199787	26200216	6	0.041721
FAM110C	2	38814	46588	15	0.041746
KRTAP5-8	11	71249071	71250253	2	0.041765
ATP1A3	19	42470734	42498382	40	0.041815
NOTCH2	1	120454176	120612317	163	0.041853
C1orf50	1	43232916	43241418	21	0.04198
THPO	3	184089773	184095932	22	0.04199
SLC44A5	1	75667816	76076799	1219	0.042041
SPINK6	5	147582357	147594700	40	0.042044
LANCL1	2	211295973	211341499	124	0.042083
FAXDC2	5	154198052	154230213	70	0.042141
NANOG	12	7941995	7948655	1	0.042169
KRTAP9-6	17	39421630	39422112	4	0.042186
ALDH6A1	14	74526869	74551196	106	0.042251
SNAPC5	15	66782666	66790146	17	0.042262
NMNAT3	3	139279022	139396885	289	0.042312
GSTZ1	14	77787230	77797940	44	0.042326
FTCD	21	47556176	47575481	117	0.042381
RICTOR	5	38938022	39074501	357	0.042401
DSPP	4	88529681	88538025	25	0.042441
PAX5	9	36838531	37034476	875	0.042456
MTFR2	6	136552168	136571449	35	0.042469
SRI	7	87834432	87856308	46	0.042477
LONRF2	2	100889753	100939195	226	0.042511
CCDC60	12	119772517	119978852	627	0.042553
FBRS	16	30675778	30682131	3	0.042628
USP25	21	17102496	17252377	378	0.042671
GRAMD1A	19	35491246	35517373	118	0.042779
RABL2B	22	51205920	51222087	36	0.042803
ATXN2L	16	28834414	28848558	37	0.042812
POLR2F	22	38349674	38365319	30	0.042816
PNLIPRP2	10	118380465	118404654	117	0.042844
SLC9C2	1	173469604	173572233	304	0.042863
ZNF839	14	102786096	102809044	74	0.042878
PPP1R1C	2	182850551	182982419	401	0.04289
SLC5A12	11	26688566	26743574	233	0.04293
AMFR	16	56395364	56459444	216	0.042938
LZTFL1	3	45865446	45883621	32	0.042979
CEP85	1	26560693	26605299	157	0.043022
CRYBG3	3	97540884	97663826	202	0.043057
CCL20	2	228678558	228682280	5	0.043173
ZC3H10	12	56512030	56516278	6	0.043198
CDC42SE2	5	130599702	130730383	257	0.04324
SNRNP48	6	7590432	7612200	65	0.043247
ZNF662	3	42947402	42960825	26	0.043265
NFAT5	16	69598997	69738553	398	0.043289
FANCC	9	97861336	98079991	324	0.043359
RNMTL1	17	685513	695741	34	0.043399
CTDP1	18	77439801	77514510	365	0.043565
SYNGR4	19	48867651	48879634	24	0.043571
CASP8AP2	6	90539619	90584155	117	0.043622
C2orf54	2	241825465	241835573	85	0.043694
BRD1	22	50166937	50218452	181	0.043702
TMPRSS13	11	117771356	117800168	144	0.04376
CLCN2	3	184063976	184079391	52	0.043842
TMTC1	12	29653746	29937692	1292	0.043954
CYSRT1	9	140119644	140120763	2	0.04397
TUBG2	17	40811266	40819024	17	0.043982
PPIL4	6	149825631	149867238	70	0.044042
RPTN	1	152126071	152131704	9	0.044081
RBM34	1	235294498	235324571	75	0.044125
C1QTNF7	4	15341560	15447791	345	0.044146
RNF144B	6	18387581	18469105	500	0.044172
MBOAT7	19	54677106	54693733	72	0.044213
TOX	8	59717977	60031767	956	0.044251
RTN4RL2	11	57228339	57244384	26	0.044274
HPS5	11	18300217	18343721	137	0.044346
SLC41A2	12	105197275	105322472	370	0.044356
WWC2	4	184020463	184241930	531	0.044399
RESP18	2	220192131	220197899	23	0.044601
RPL23	17	37006321	37010053	9	0.044608
SLC39A8	4	103172198	103266655	299	0.044669
CCDC30	1	43000560	43120335	420	0.044681
ADGRA3	4	22388999	22517672	567	0.044762
CLEC4C	12	7882011	7902069	2	0.044855
PAX3	2	223064606	223163715	362	0.044878
HEMGN	9	100689073	100707134	36	0.044884
HN1L	16	1728278	1752073	53	0.044884
CETP	16	56995835	57017756	112	0.044893
GALP	19	56687389	56697144	65	0.04492
ANKS1B	12	99128569	100378432	3901	0.044944
SH2B1	16	28875078	28885534	22	0.045149
ZNF569	19	37902059	37958339	144	0.045158
IGF2BP2	3	185361527	185542827	354	0.04518
MFSD4	1	205538112	205572046	144	0.045245
OR2L5	1	248185251	248186186	3	0.045251
ZSCAN9	6	28193029	28201265	38	0.045277
TJP2	9	71736224	71870124	587	0.045339
FZD9	7	72848109	72850450	4	0.04535
PPP2R2B	5	145969067	146461033	1418	0.045373
ZNF710	15	90610342	90625432	46	0.04551
CPSF6	12	69633317	69668138	79	0.045534
ZNF461	19	37128283	37157739	75	0.045535
CPT1C	19	50194365	50216988	86	0.045545
FMOD	1	203309752	203320289	43	0.045549
NINJ1	9	95883771	95896570	60	0.045571
RPS14	5	149823792	149829319	28	0.045655
RRAS	19	50138552	50143400	11	0.045665
VAPA	18	9913955	9960018	171	0.045776
FPR1	19	52249023	52255150	31	0.045793
OR8D1	11	124179736	124180662	6	0.045796
EPHX1	1	225997797	226033264	153	0.045843
GUCA1B	6	42151022	42162694	61	0.045891
ACTR3B	7	152456851	152552463	267	0.045919
PPP1R32	11	61248585	61258400	37	0.045994
ZNF283	19	44331473	44353050	111	0.046026
ROBO2	3	75955845	77699115	6472	0.04606
CDKL1	14	50796720	50862617	237	0.046076
ADAT3	19	1905417	1913446	41	0.046118
DNAJB1	19	14625582	14629201	18	0.046157
CD8B	2	87042460	87089047	146	0.046257
CABLES1	18	20714528	20840434	376	0.046324
SAMHD1	20	35520227	35580246	131	0.046355
ZNF436	1	23685941	23696357	33	0.046376
DPH2	1	44435653	44439043	4	0.046376
RFTN1	3	16357352	16555222	771	0.046384
EIF4A1	17	7476024	7482324	21	0.046555
EXOSC5	19	41892275	41903256	23	0.046577
IFNE	9	21480838	21482312	3	0.046599
TSC2	16	2097990	2138713	127	0.046637
ERVFRD-1	6	11102722	11112071	44	0.046659
SPNS3	17	4337219	4391499	356	0.046716
FGB	4	155484132	155493915	33	0.046749
WHSC1	4	1873123	1983934	173	0.046848
BBS9	7	33169152	33645680	1764	0.046856
PDCD4	10	112631553	112659764	76	0.046878
CCDC176	14	74486059	74532795	198	0.046894
HRH1	3	11178779	11304939	465	0.046899
IGLL5	22	23229960	23238014	19	0.046934
MCMBP	10	121588972	121632394	152	0.047013
TMEM89	3	48658275	48659189	3	0.047044
PRMT5	14	23389733	23398661	20	0.047111
MRPS30	5	44809027	44815616	10	0.047112
HOXD10	2	176981492	176984670	8	0.047136
SAMD12	8	119201694	119634184	1502	0.047157
CENPE	4	104026963	104119566	231	0.047213
GLYCTK	3	52321836	52329272	17	0.047282
MAPK1	22	22113946	22221970	309	0.047317
INTS4	11	77589766	77705717	349	0.047351
UGT2B10	4	69681713	69697741	28	0.047361
WBP2NL	22	42394729	42424479	83	0.047512
DHX34	19	47852538	47885961	135	0.04758
HIST1H2AH	6	27114908	27115346	2	0.047583
KRTAP10-4	21	45993606	45994987	9	0.047617
APOF	12	56754355	56756583	3	0.047623
FAM177B	1	222910558	222924002	28	0.04764
SMIM1	1	3689352	3692546	17	0.047669
LIMD2	17	61773249	61777519	6	0.047745
POP4	19	30097170	30108162	58	0.047764
PSORS1C2	6	31105311	31107127	23	0.04777
KRAS	12	25358180	25403854	183	0.047773
STK17B	2	196998307	197036336	143	0.047837
SEC14L6	22	30920917	30942669	97	0.047853
PICALM	11	85668214	85780923	432	0.047882
RABEP2	16	28915742	28936532	39	0.047891
LGALS9B	17	20353176	20370848	11	0.047896
NXN	17	702553	882998	1212	0.047913
ALDH18A1	10	97365686	97416567	212	0.047969
SNCB	5	176047210	176057557	24	0.047982
PARD6B	20	49348081	49370278	75	0.047982
PDS5B	13	33160564	33352158	485	0.04799
DNAH1	3	52350335	52434513	211	0.047997
FNIP1	5	130977407	131132756	297	0.04811
EARS2	16	23533334	23568696	135	0.048173
VAMP3	1	7831329	7841492	43	0.048174
TGIF2	20	35201876	35222355	21	0.048212
OR3A2	17	3181184	3182268	4	0.048228
DOK4	16	57505870	57520385	54	0.048317
TMEM191B	22	20377669	20380440	1	0.048322
TSSK6	19	19625028	19626469	2	0.048347
OXGR1	13	97637973	97646604	39	0.04838
SCO2	22	50961997	50964868	17	0.04842
L2HGDH	14	50709152	50778947	178	0.048485
MDK	11	46402618	46405375	3	0.048645
TAF12	1	28929608	28969604	65	0.048648
PCDH17	13	58205789	58303065	250	0.048674
RBMS3	3	29322803	30051886	3289	0.048824
DIS3L	15	66585633	66626236	131	0.04884
EXD1	15	41474926	41522895	222	0.048937
MAP7	6	136663419	136871957	415	0.04895
MYSM1	1	59120411	59165747	182	0.048974
DBT	1	100652478	100715409	149	0.048983
RASAL2	1	178062864	178448649	805	0.049006
SUPV3L1	10	70939993	70968849	82	0.049025
MEP1B	18	29769987	29800367	109	0.049083
TOMM6	6	41755181	41757634	4	0.049105
MTERF2	12	107371069	107380929	26	0.04911
LRRC46	17	45908993	45915079	23	0.049185
LPCAT2	16	55542913	55620582	261	0.049189
MRPL10	17	45900638	45908907	43	0.049229
NUDT17	1	145586491	145589435	8	0.049266
TNFSF4	1	173152870	173176471	69	0.049331
PRSS36	16	31150248	31161415	17	0.049439
ZNF75A	16	3355433	3368576	31	0.049513
SDHA	5	218356	256815	338	0.049604
LOC390937	19	42412380	42417071	11	0.049606
TIAM2	6	155411423	155578857	741	0.049637
PPIL6	6	109711418	109762374	179	0.049659
PHLDB2	3	111451327	111695364	1015	0.049685
KCNA10	1	111059839	111061797	6	0.049702
TRIM27	6	28870779	28891768	21	0.049774
UCMA	10	13263771	13276331	76	0.049791
TRIM65	17	73885041	73893054	28	0.049897
CASC1	12	25261223	25348094	344	0.049921
XRCC6	22	42017295	42060052	95	0.049951
MLXIPL	7	73007524	73038870	100	0.04998
PTN	7	136912088	137028546	389	0.050025
STX1B	16	31000577	31021829	43	0.050026
RBM7	11	114271384	114279635	14	0.050066
PLA2G4D	15	42359881	42386752	125	0.050076
DCLRE1B	1	114447915	114456708	15	0.050085
TMEM263	12	107349544	107367813	44	0.0501
ADH7	4	100333418	100356667	84	0.050172
OR5H15	3	97887544	97888485	10	0.050196
IBTK	6	82879956	82957448	241	0.050267
HIST1H3J	6	27858093	27858570	1	0.050328
NCOA5	20	44689624	44718580	68	0.050354
EPB41L1	20	34700348	34820721	218	0.050368
EIF4EBP3	5	139927251	139929163	3	0.050389
MYL4	17	45286428	45301045	37	0.050419
CCDC134	22	42196678	42222306	65	0.050459
YBX1	1	43148066	43168020	41	0.050461
CEL	9	135937365	135947248	10	0.050494
C1QA	1	22963118	22966175	8	0.050501
TAS2R7	12	10954131	10955226	5	0.050551
C14orf169	14	73957644	73960105	7	0.050558
CUL2	10	35297479	35379570	231	0.050576
KLF9	9	72999513	73029573	67	0.050592
P2RX6	22	21369442	21382302	70	0.050607
PROK1	1	110993788	110999976	23	0.050611
SULT1C3	2	108863651	108881807	69	0.05072
UBE4B	1	10093041	10241297	456	0.050728
TMEM215	9	32783497	32789199	17	0.050827
FOXJ3	1	42642210	42801548	348	0.050894
TTC9	14	71108504	71142077	121	0.051045
SLC38A3	3	50242692	50258406	24	0.051085
NHLRC3	13	39612455	39624246	23	0.051132
ZBTB22	6	33282182	33285719	5	0.051137
MAN1B1	9	139981417	140003639	63	0.051153
ATXN1	6	16299343	16761721	1784	0.051267
CLPTM1L	5	1317999	1345002	105	0.0513
SMCR8	17	18218594	18231370	55	0.051421
ENPP1	6	132129156	132216295	262	0.051426
FAM69B	9	139607024	139619170	62	0.051429
TMEM175	4	926262	952444	90	0.051438
DENND1B	1	197473878	197744623	439	0.05145
PTBP3	9	114980715	115095944	393	0.051481
DUSP12	1	161719581	161726952	35	0.051502
CSMD2	1	33979609	34631443	2232	0.051529
SMIM14	4	39552550	39640481	256	0.05153
CAMK2G	10	75572259	75634349	119	0.051549
FSCB	14	44973352	44976499	13	0.051632
TNP2	16	11361714	11363160	8	0.051699
HACD4	9	21006365	21031635	116	0.051704
CHRNB1	17	7348406	7360932	38	0.051754
HIST1H3C	6	26045639	26046097	3	0.051818
VPS45	1	150039342	150117505	140	0.051846
TUBG1	17	40761358	40767256	6	0.051885
LOC100652758	5	151149354	151151069	7	0.05191
KANSL2	12	49046994	49076035	82	0.051939
CD209	19	7804879	7812464	28	0.051965
INSL3	19	17927322	17932320	19	0.052029
CCNT1	12	49086752	49110781	74	0.052069
PPIF	10	81107220	81115090	25	0.052071
CCDC146	7	76751934	76924521	590	0.052073
WTH3DI	2	132118065	132121731	10	0.05218
OR51E1	11	4665156	4676718	68	0.05223
C1orf226	1	162348696	162356608	33	0.052278
SAP30	4	174292093	174298683	6	0.05234
SENP6	6	76311622	76427997	362	0.052365
CCDC148	2	159027869	159313265	1393	0.05241
WEE1	11	9595228	9611314	36	0.052413
LAMB2	3	49158547	49170599	19	0.052435
STMN3	20	62271061	62284780	55	0.052445
SH2D6	2	85661918	85664152	6	0.052514
ING2	4	184426220	184432249	20	0.052527
PLK4	4	128802016	128820379	28	0.052577
NTRK2	9	87283466	87638505	1156	0.052646
DIRAS2	9	93372114	93405108	147	0.052688
HIST1H3I	6	27839623	27840099	2	0.052705
KCNH6	17	61600695	61626338	59	0.052751
NBPF6	1	108992904	109013260	5	0.052779
COA1	7	43678859	43769083	295	0.052789
PDE10A	6	165740778	166075584	1416	0.052807
CDK3	17	73996987	74002080	16	0.052813
STAG1	3	136055999	136471245	844	0.052888
SLC16A10	6	111408781	111544608	308	0.052901
PAK1	11	77033060	77185108	438	0.05293
ZNF587	19	58361181	58376491	78	0.052965
FRMD5	15	44165730	44487429	648	0.052983
LCN6	9	139638469	139642980	14	0.053065
VPS33A	12	122716094	122751068	96	0.053105
SYNJ2	6	158402888	158520208	461	0.053118
STOX2	4	184826509	184938875	434	0.053124
EFNB2	13	107142079	107187388	121	0.053133
NRG4	15	76234314	76304785	201	0.053179
SERPINE2	2	224839765	224904036	329	0.053207
KIF20B	10	91461367	91534700	301	0.053317
ACY3	11	67410026	67418130	44	0.053366
IP6K2	3	48725436	48754711	61	0.053376
SH3BGRL3	1	26606213	26608013	5	0.05352
SPG20	13	36875775	36944317	198	0.053524
NDRG3	20	35280169	35374541	140	0.053544
PHLDB1	11	118477213	118528741	106	0.053565
NRROS	3	196366656	196388875	136	0.053606
TLDC1	16	84509966	84538288	231	0.053639
TLR2	4	154605441	154627243	68	0.053661
ULBP2	6	150263136	150270371	24	0.053772
DCAF6	1	167905797	168045081	313	0.053818
GRM8	7	126078652	126892428	2582	0.05382
C6orf132	6	42068857	42110715	190	0.053924
HYAL1	3	50337320	50349812	22	0.053975
ARL6	3	97483595	97517373	85	0.05399
CISD3	17	36886510	36891858	12	0.054005
GNA11	19	3094408	3121468	161	0.054036
STOML1	15	74275560	74284635	27	0.054048
PA2G4	12	56498103	56507694	14	0.054062
SRGN	10	70847828	70864567	49	0.054069
AMHR2	12	53817639	53825318	20	0.054096
ASIC4	2	220378892	220403494	76	0.054206
FCGR2A	1	161475205	161489360	53	0.054312
TMEM253	14	21567096	21571883	15	0.05434
NUDT18	8	21964383	21966932	5	0.054453
C11orf42	11	6226798	6232365	9	0.054466
MPI	15	75182410	75190565	17	0.054555
PLEKHH3	17	40819932	40829048	16	0.054708
DLX1	2	172950208	172954402	5	0.054755
PARP12	7	139723549	139763521	169	0.054863
LSM5	7	32524945	32534870	45	0.054906
SLC18A2	10	119000584	119038941	135	0.054982
NAA40	11	63706442	63724458	50	0.055006
SYK	9	93564012	93660842	516	0.055039
CCDC101	16	28565249	28603111	117	0.055042
EWSR1	22	29663998	29696515	70	0.055086
ORC6	16	46723558	46732306	13	0.055131
HAO1	20	7863631	7921093	226	0.055154
TMED8	14	77808114	77843396	113	0.05516
ZNF804A	2	185463093	185804214	897	0.055231
REPIN1	7	150065879	150071133	16	0.055249
SLFN12	17	33738079	33759543	83	0.055362
NCF4	22	37257030	37274059	77	0.055429
HNRNPA1	12	54674488	54679030	5	0.055528
MINA	3	97660661	97691295	51	0.055565
PDP1	8	94929083	94938296	9	0.055569
C16orf95	16	87336404	87351026	86	0.055704
RHBDF1	16	108058	122629	45	0.055784
RFNG	17	80005778	80009650	22	0.05584
C14orf119	14	23564788	23569665	25	0.055885
POLR2E	19	1086578	1095391	50	0.055887
C17orf104	17	42733762	42753167	34	0.055923
SENP3	17	7465309	7475287	28	0.055955
NME5	5	137450861	137475132	63	0.055966
SGCA	17	48243366	48253293	38	0.055987
ZWILCH	15	66797431	66841823	157	0.056022
DCP1B	12	2055214	2113677	246	0.056112
ARL17A	17	44594068	44657088	2	0.056153
TOMM20	1	235272656	235292256	56	0.056223
ANKDD1A	15	65204101	65251042	154	0.056228
RNPEPL1	2	241508004	241518149	32	0.056304
INTS8	8	95835534	95892721	200	0.05636
EFCAB6	22	43924624	44208217	1047	0.056366
UBOX5	20	3088219	3140540	173	0.056547
C1GALT1	7	7222246	7288251	427	0.056553
RASL10B	17	34058679	34070540	32	0.056649
ZNF567	19	37180302	37212226	99	0.056661
FAM219A	9	34398182	34458568	174	0.056682
PITX2	4	111538579	111563279	55	0.056694
PHKG2	16	30759620	30772497	15	0.05679
YWHAE	17	1247834	1303556	286	0.056869
LETM1	4	1813206	1857974	81	0.056871
FBXO22	15	76196200	76227609	67	0.056916
ZIC1	3	147127181	147134506	17	0.056925
NEK6	9	127019885	127114721	293	0.056972
DNAJB11	3	186288467	186303589	55	0.057131
KIAA1143	3	44790236	44803173	24	0.057148
USP24	1	55532032	55681039	382	0.057261
KANK1	9	504703	746103	1511	0.057306
TRPV5	7	142605648	142630820	92	0.057325
IL36A	2	113763449	113765621	7	0.057366
DDB1	11	61066919	61100666	58	0.057397
CR1L	1	207818458	207897036	387	0.057449
PKN1	19	14544166	14582679	131	0.057468
BIVM	13	103451399	103493888	138	0.057484
CWC27	5	64064755	64314590	734	0.05759
KCNJ8	12	21917889	21927747	6	0.057652
CXCL1	4	74735109	74736959	8	0.057668
GAN	16	81348571	81413803	417	0.057692
LYSMD2	15	52015261	52043650	110	0.057778
DCTD	4	183811244	183838630	152	0.057934
SUPT4H1	17	56422539	56429563	22	0.057968
LRTM2	12	1929433	1945918	85	0.058037
DDX27	20	47835832	47860614	104	0.058037
WNT2B	1	113010040	113063910	154	0.058063
NUMB	14	73741918	73925286	670	0.058193
REEP2	5	137774776	137782658	26	0.058209
TFAP2E	1	36038971	36060929	42	0.058262
TMEM110	3	52870772	52931597	141	0.058367
CEP68	2	65283495	65314142	125	0.058371
SKI	1	2160134	2241652	312	0.05838
UNC119	17	26873725	26879646	3	0.058454
THBS1	15	39873280	39889668	35	0.058463
DNM1L	12	32832137	32898584	325	0.058551
AGR3	7	16899030	16921613	95	0.058606
MSH6	2	48010221	48034092	100	0.058681
KRT35	17	39632941	39637392	18	0.058711
TMEM110-MUSTN1	3	52867131	52931597	153	0.0588
S100A12	1	153346184	153348075	2	0.058809
COL14A1	8	121137352	121384273	717	0.058938
ZFAND2B	2	220071538	220074370	6	0.059063
FPR2	19	52264453	52273779	48	0.059076
EXOSC3	9	37780308	37785067	19	0.059077
TMEM50B	21	34804793	34852316	183	0.059092
HOXD11	2	176972084	176974316	5	0.059116
GAST	17	39868613	39872221	12	0.059125
TP53I11	11	44953899	44972608	53	0.059166
ZSCAN26	6	28234788	28245981	25	0.05918
KLF12	13	74260149	74708066	1735	0.059187
LRRC10B	11	61276272	61278490	7	0.059195
TSPAN13	7	16793351	16824161	141	0.059207
HAS3	16	69139467	69152622	29	0.059261
BNIP3L	8	26240523	26270644	87	0.059269
MIER2	19	305575	344791	232	0.059292
BBS7	4	122745484	122791652	110	0.05933
CDHR3	7	105603657	105676877	267	0.05939
ARFGAP2	11	47185849	47198676	28	0.059407
C17orf96	17	36827956	36831187	4	0.059476
TUBGCP5	15	22833395	22873891	176	0.059581
DMBX1	1	46972668	46979898	32	0.059598
DEGS1	1	224370928	224381143	24	0.059612
YBEY	21	47706267	47717665	99	0.059615
AMTN	4	71384298	71398459	88	0.059628
MYL3	3	46899357	46904973	14	0.059663
PFKL	21	45719925	45747261	142	0.059763
SIRT4	12	120740124	120751045	33	0.059864
RPN2	20	35807456	35870026	229	0.059886
SLC1A1	9	4490427	4587469	393	0.05989
SVEP1	9	113127528	113342160	940	0.060073
PCCB	3	135969167	136049013	182	0.060092
NIT1	1	161087862	161095235	12	0.060095
SPPL2B	19	2328629	2355100	137	0.060163
FTSJ2	7	2273926	2281833	32	0.060388
NDUFA6	22	42481530	42486888	15	0.060428
CCDC138	2	109403219	109492847	237	0.060472
C16orf58	16	31500810	31519706	28	0.060536
HJURP	2	234745486	234763212	75	0.060548
FCF1	14	75179850	75203394	49	0.060551
SLC25A47	14	100789679	100796715	35	0.060569
SMCO4	11	93211638	93276546	260	0.060722
KIAA1841	2	61293006	61365169	158	0.060789
RBM46	4	155702427	155749965	114	0.060801
PCDH12	5	141324530	141338627	38	0.060854
CCDC92	12	124420955	124457163	100	0.060864
WNT7B	22	46316246	46373008	308	0.060868
FAHD2A	2	96068448	96078879	18	0.060869
OR4K5	14	20388766	20389737	2	0.060919
HAGH	16	1859104	1877195	166	0.060927
MYNN	3	169490853	169507504	27	0.060996
FBXO38	5	147763546	147822399	131	0.061005
ARHGAP5	14	32546495	32628934	97	0.061018
SDR16C5	8	57212570	57233241	53	0.061028
TM9SF4	20	30697309	30755061	150	0.061086
PLEKHG1	6	150920999	151164799	1063	0.061193
DESI1	22	41994032	42017061	47	0.061253
FAM168B	2	131805449	131851004	89	0.061308
NPEPL1	20	57264187	57290900	124	0.061385
MBNL1	3	151985829	152183569	427	0.061461
KRT72	12	52979373	52995322	83	0.061593
XKR4	8	56015017	56438714	1567	0.061613
CRIM1	2	36583370	36778278	642	0.061622
SERGEF	11	17809595	18034637	530	0.061643
OR2G2	1	247751662	247752615	6	0.061762
ZZZ3	1	78030190	78148343	234	0.061764
AANAT	17	74449433	74466199	65	0.06181
DTX1	12	113495662	113535833	185	0.061972
AGTRAP	1	11796142	11810828	52	0.061987
PAICS	4	57301915	57327534	70	0.062091
ZNF660	3	44626456	44637557	13	0.062096
DBN1	5	176883614	176900694	45	0.062103
LOC645262	1	149305909	149313154	1	0.06213
KCNC4	1	110753336	110776674	76	0.062147
FAM86B1	8	12039613	12051624	1	0.062163
SNAI1	20	48599513	48605423	28	0.062184
EIF4A3	17	78109013	78120982	53	0.062189
ITIH4	3	52847006	52864717	49	0.062209
OSTC	4	109571741	109588978	56	0.062217
AMBRA1	11	46417964	46612914	278	0.062242
TIPIN	15	66629008	66649054	46	0.062253
KIF15	3	44803209	44894748	175	0.062271
ATAD2B	2	23971534	24149936	597	0.062291
SLURP1	8	143822362	143823829	4	0.062397
C2orf80	2	209030071	209054773	109	0.062413
CD164	6	109687717	109703762	55	0.062462
NUDT12	5	102884556	102898490	49	0.062502
VGLL4	3	11597544	11762220	730	0.062525
PDZD2	5	31799031	32111038	1351	0.062654
C1QB	1	22979682	22988029	31	0.06266
APOLD1	12	12878851	12944400	230	0.062738
RHPN1	8	144451025	144466390	52	0.062739
C1orf53	1	197871682	197876497	7	0.062838
ITGA4	2	182321619	182402474	259	0.062875
FAM167A	8	11278973	11324276	315	0.063071
KYNU	2	143635195	143799885	541	0.063192
CISD1	10	60028895	60049019	65	0.063243
RCAN3	1	24829387	24862428	110	0.063296
ARHGEF15	17	8213556	8225834	48	0.063308
SIGLECL1	19	51760964	51772582	45	0.063339
DOCK4	7	111366164	111846462	1460	0.063415
NPC1	18	21111463	21166581	138	0.063416
OSGEPL1	2	190611386	190627924	29	0.063474
ATP1B1	1	169075947	169101960	113	0.063585
SAMD11	1	861121	879961	92	0.063596
KDELR1	19	48885827	48894810	28	0.063696
TULP2	19	49384222	49401996	83	0.063752
RAPGEF6	5	130759614	130970929	412	0.063854
LILRA3	19	54799854	54804265	56	0.063874
RELA	11	65421067	65430443	19	0.063881
ZNF664	12	124457762	124499986	115	0.063945
CSGALNACT1	8	19261672	19540261	1316	0.063948
COL8A1	3	99357454	99515158	469	0.063982
PMS1	2	190648811	190742355	224	0.063988
SLC6A5	11	20620946	20676610	300	0.064092
NEDD1	12	97301001	97347469	112	0.064097
MUC13	3	124624289	124653595	124	0.0641
CPSF7	11	61170120	61197464	53	0.064111
PEX19	1	160246599	160254941	12	0.064135
PITPNM2	12	123468027	123594975	178	0.064161
HK3	5	176307870	176326333	72	0.064218
LOXL3	2	74759946	74781062	24	0.064256
MYO1H	12	109826524	109886176	320	0.064267
PCDH15	10	55562531	56561051	4812	0.064269
TMCC2	1	205197038	205242471	148	0.064272
SLC5A9	1	48688357	48714316	69	0.064406
SLC22A11	11	64323098	64338999	30	0.064617
TMEM141	9	139685777	139687769	9	0.064619
TAS2R9	12	10961693	10962767	2	0.064658
RBM23	14	23369854	23388396	65	0.064705
AMIGO2	12	47469490	47473734	10	0.064828
GCM1	6	52991759	53013624	84	0.06483
BECN1	17	40962150	40976310	13	0.064834
AIFM2	10	71872023	71892690	78	0.064933
FAF2	5	175875356	175937075	145	0.065036
BASP1	5	17217750	17276943	152	0.065057
ZNF652	17	47366568	47439835	194	0.065126
CACNA2D4	12	1901123	2027870	565	0.065137
FAM126B	2	201838441	201936392	223	0.065147
ZFR	5	32354456	32444844	291	0.065286
RASA4	7	102220093	102257205	1	0.06529
GLIPR2	9	36136742	36163903	96	0.065389
SEC24C	10	75504131	75531933	55	0.065415
SMAD3	15	67358195	67487533	457	0.06543
MYT1L	2	1792885	2335045	1992	0.065493
MAGI2	7	77646374	79082890	6343	0.065504
PLAU	10	75670862	75677259	17	0.065624
PGLYRP4	1	153302596	153321022	83	0.065711
FAM3B	21	42688661	42729654	161	0.065732
PLB1	2	28718938	28866654	662	0.065738
GABRB2	5	160715436	160975130	794	0.065761
OR10A7	12	55614809	55615759	2	0.065788
CLDN11	3	170136653	170152479	58	0.065899
KCNAB2	1	6052358	6161253	396	0.065904
PSKH2	8	87060691	87081851	60	0.065982
VTI1A	10	114206756	114578503	1054	0.066039
C5orf15	5	133291198	133304406	24	0.066165
MRC2	17	60704762	60770953	148	0.066218
AOC1	7	150549573	150558379	32	0.06639
PIAS4	19	4007749	4038067	133	0.06639
BHMT2	5	78365547	78385897	64	0.066405
ARF6	14	50359736	50363772	4	0.066433
RBM28	7	127950436	127983962	87	0.066479
MMP2	16	55513081	55540586	123	0.066488
IMP3	15	75931426	75932664	1	0.066507
RBFA	18	77794346	77810652	72	0.066649
ALDH1A1	9	75515578	75568233	138	0.066755
INPP1	2	191208196	191236391	108	0.066899
PAQR5	15	69591294	69699976	395	0.067125
SLC25A46	5	110074754	110098484	71	0.06713
FAM171A2	17	42431101	42441235	18	0.067223
ALG10	12	34175216	34181237	17	0.067262
PIGB	15	55611133	55647846	130	0.067313
WDR41	5	76728069	76788332	319	0.067363
STIP1	11	63953587	63972020	55	0.067386
EIF4G1	3	184032283	184053146	42	0.067389
CSF2	5	131409485	131411859	6	0.067517
TRIM2	4	154074270	154260474	620	0.067552
HIP1	7	75163409	75368279	824	0.067645
THEM5	1	151819577	151826173	18	0.067798
SHOC2	10	112723883	112773425	103	0.067838
ZNF585B	19	37672481	37701451	58	0.067841
ZXDC	3	126156444	126194762	177	0.067923
PROX1	1	214161860	214209766	119	0.068068
HIST1H2BD	6	26158349	26171577	31	0.068117
ITIH2	10	7745236	7791483	248	0.068188
DDN	12	49388933	49393088	7	0.06819
CDKL4	2	39405688	39456673	156	0.0682
NEO1	15	73344825	73597547	702	0.068201
ARHGAP11A	15	32907691	32931868	49	0.0684
SLC34A3	9	140125209	140131006	22	0.068405
TTC21B	2	166730453	166810348	228	0.068482
LYZ	12	69742134	69748013	25	0.068515
SLC7A13	8	87226288	87242604	61	0.068522
PPP2R5D	6	42952330	42980080	96	0.068599
TLL2	10	98124363	98273683	533	0.06865
POLRMT	19	617223	633568	111	0.068651
GRID2IP	7	6536409	6591067	209	0.068661
FAM25C	10	49203372	49207825	3	0.068667
SLC25A51	9	37877572	37904350	72	0.068714
EXOSC9	4	122722472	122738176	45	0.068719
C2orf44	2	24252206	24270296	55	0.068733
GPALPP1	13	45563687	45602405	115	0.068733
GATAD2A	19	19496642	19619741	263	0.068832
GNAT1	3	50229043	50235129	5	0.068862
OR9Q2	11	57957906	57958990	5	0.06893
CLRN3	10	129676114	129691211	66	0.068931
TMEM87A	15	42502726	42565755	122	0.069039
ZC3H15	2	187350885	187374088	56	0.069061
OR5H1	3	97851542	97852483	4	0.069069
RPL28	19	55897300	55903453	34	0.069173
NSUN3	3	93781855	93845630	95	0.069189
CUEDC2	10	104183002	104192423	19	0.069216
LGR4	11	27387508	27494334	247	0.069231
[truncated: 16,063 more rows]

## Sheet: Supplementary Table 4 pgrs
Supplementary Table 4. Associations between polygenic profiles of health-related traits created from GWAS consortia summary data, and the UK Biobank tiredness phenotype controlling for age, sex, assessment centre, genotyping batch and array and 10 principal components for population structure. FDR corrected p-value = 0.0255
		Threshold	β	SE	R2 %	P	number of SNPs
Physical Health	Blood Pressure: Diastolic	0.01	0.00252211	0.00304386	0.000635365	0.407339	1952
		0.05	-0.00139139	0.00304707	0.000192966	0.647937	8535
		0.1	-0.00278028	0.00304911	0.000769444	0.361858	16298
		0.5	-0.00268905	0.00305398	0.000717479	0.378587	74773
		1	-0.00206083	0.00305294	0.000421691	0.499657	133754
	Blood Pressure: Systolic	0.01	-0.00170284	0.00304441	0.000289527	0.575935	1961
		0.05	-0.000333979	0.00304836	1.11085e-05	0.912758	8379
		0.1	-0.00252521	0.00304982	0.000634445	0.407679	16253
		0.5	0.000154083	0.00305434	2.35519e-06	0.959766	74616
		1	-0.000960432	0.00305491	9.14713e-05	0.753226	133823
	BMI	0.01	0.0197588	0.00304625	0.0333803	8.8386e-11	2612
		0.05	0.0225181	0.00304699	0.0449951	1.47593e-13	8503
		0.1	0.0220599	0.00304702	0.0429574	4.52283e-13	15648
		0.5	0.0275711	0.00304993	0.0700796	1.59404e-19	72010
		1	0.0279617	0.00304988	0.0722399	4.89696e-20	131142
	Cholesterol: HDL	0.01	-0.00471962	0.00304579	0.00222204	0.121251	2393
		0.05	-0.00680505	0.00304622	0.00461814	0.0254897	8693
		0.1	-0.0112949	0.00304735	0.012712	0.00021027	16267
		0.5	-0.0163397	0.00305024	0.0265493	8.48511e-08	71596
		1	-0.0160995	0.00305049	0.0257704	1.31083e-07	126163
	Cholesterol: LDL	0.01	0.00694249	0.00304656	0.00480548	0.0226814	2330
		0.05	0.0070618	0.00305129	0.00495666	0.0206497	8568
		0.1	0.00598567	0.00305421	0.00355433	0.0500212	16182
		0.5	0.00814706	0.0030552	0.00658024	0.00766297	71008
		1	0.00771535	0.00305239	0.00591227	0.0114845	124731
	Coronary Artery Disease	0.01	0.00687404	0.00304707	0	0.0240757	2633
		0.05	0.0056001	0.00304797	0	0.0661655	9981
		0.1	0.00596257	0.00304775	0	0.0504227	18159
		0.5	0.00836251	0.0030472	0.00138639	0.00606459	72443
		1	0.00789529	0.00304739	0.00062761	0.0095757	121718
	C-reactive protein	0.01	0.0033858	0.00304448	0.00114456	0.266094	2626
		0.05	0.0067654	0.00304771	0.00456002	0.0264326	10337
		0.1	0.0104226	0.00304878	0.0108145	0.000629603	18828
		0.5	0.01201	0.00305227	0.0143261	8.33203e-05	77320
		1	0.0129875	0.00305274	0.0167472	2.0983e-05	132681
	Forced Expiratory volume 1s	0.01	-0.00589401	0.00304509	0.003467	0.0529221	1963
		0.05	-0.00449943	0.00304622	0.00201899	0.139664	8876
		0.1	-0.00553284	0.00304535	0.00305463	0.0692477	16791
		0.5	-0.00490601	0.00304644	0.00239998	0.107312	76910
		1	-0.00494866	0.00304695	0.00244108	0.10435	136761
	Longevity	0.01	-0.000999686	0.00306201	9.86421e-05	0.744061	2023
		0.05	-0.00669061	0.0030773	0.00437442	0.0296937	9292
		0.1	-0.00123615	0.00304509	0.000152508	0.68478	17646
		0.5	-0.00285596	0.00304985	0.000811507	0.349056	77146
		1	-0.00252122	0.00304927	0.000632667	0.408337	133920
	HbA1c	0.01	0.00462849	0.00304707	0	0.128767	2242
		0.05	0.00360375	0.00305127	0	0.237581	9744
		0.1	0.00640782	0.00305435	0	0.0359136	18259
		0.5	0.00892512	0.00306367	0.0022717	0.00357813	76880
		1	0.008999	0.00306484	0.00239635	0.00332327	132119
	Height	0.01	-0.00600412	0.00308046	0	0.0512862	11360
		0.05	-0.00595303	0.00311161	0	0.0557296	23651
		0.1	-0.00642492	0.00312845	0	0.0400065	34188
		0.5	-0.00728262	0.00316745	0	0.0214954	86984
		1	-0.00768241	0.0031702	0	0.0153809	131070
	Obesity	0.01	0.017559	0.00304603	0.0251925	8.21114e-09	1913
		0.05	0.0228825	0.0030469	0.0466479	5.95438e-14	7680
		0.1	0.0215968	0.00304938	0.0408693	1.42609e-12	14385
		0.5	0.0233934	0.00304994	0.0488966	1.73294e-14	66304
		1	0.0235492	0.0030514	0.0495711	1.19687e-14	118891
	Rheumatoid Arthritis	0.01	-0.00141528	0.00304647	0	0.642245	2312
		0.05	-0.00150312	0.00304984	0	0.62212	8896
		0.1	-0.00163473	0.00305487	0	0.592567	16794
		0.5	-8.82976e-05	0.00306988	0	0.977054	74085
		1	0.000565363	0.00307115	0	0.853945	129382
	Smoking Status	0.01	-0.00223639	0.00308937	0	0.46913	2258
		0.05	0.00733232	0.0031344	0	0.0193215	9689
		0.1	0.00745609	0.00315727	0	0.0182	17986
		0.5	0.0086353	0.00320935	0.00111617	0.00713208	73679
		1	0.00818175	0.0032154	0.000407364	0.0109433	124244
	Triglycerides	0.01	0.0153487	0.00304969	0.0234357	4.83942e-07	2243
		0.05	0.0182688	0.00305426	0.0330983	2.21945e-09	8568
		0.1	0.0206086	0.00306028	0.0419505	1.65636e-11	15979
		0.5	0.0208537	0.00306729	0.0427576	1.06104e-11	71322
		1	0.0202215	0.00306751	0.0401999	4.35503e-11	124817
	Type 2 Diabetes	0.01	0.00814395	0.00306159	0.00654781	0.00781428	2461
		0.05	0.0109218	0.0030796	0.0116385	0.000390537	9969
		0.1	0.0101033	0.00309013	0.00989182	0.00107758	18172
		0.5	0.0112846	0.00311832	0.0121179	0.000296095	73505
		1	0.0118403	0.00311923	0.0133327	0.00014719	124964
	Waist-hip ratio	0.01	0.0172403	0.00305027	0.0295549	1.58947e-08	2077
		0.05	0.0215114	0.00306601	0.045534	2.29525e-12	8508
		0.1	0.0224315	0.00308056	0.0490439	3.32128e-13	16234
		0.5	0.0254338	0.00309153	0.0625953	1.9428e-16	72686
		1	0.0257909	0.00309433	0.0642482	7.84933e-17	129185
Mental Health	ADHD	0.01	-0.000253826	0.00304594	0	0.933587	1394
		0.05	0.00199351	0.00304505	0	0.512681	6357
		0.1	0.00283311	0.00304573	0	0.352273	12305
		0.5	0.00364496	0.00304684	0	0.23158	55047
		1	0.00423431	0.00304737	0	0.164685	98438
	Alzheimer's Disease	0.01	-0.00390898	0.00304741	0	0.199593	5030
		0.05	-0.00519285	0.00305271	0	0.0889346	20437
		0.1	-0.00440026	0.00305451	0	0.149708	37843
		0.5	-0.00163726	0.00305932	0	0.592531	152714
		1	-0.00093281	0.00305924	0	0.760431	254358
	Anorexia Nervosa	0.01	-0.00167946	0.003046	0	0.581386	1336
		0.05	0.00187516	0.00304573	0	0.538115	5939
		0.1	0.00450963	0.00304681	0	0.138845	11450
		0.5	0.00478735	0.00305304	0	0.11687	51354
		1	0.00168684	0.00306113	0	0.5816	92385
	Autism	0.01	0.000207264	0.00304587	0	0.945748	4736
		0.05	-0.00136396	0.00304676	0	0.654388	22299
		0.1	-0.00157014	0.00304625	0	0.60625	43182
		0.5	-0.00159322	0.00304717	0	0.601079	192694
		1	-0.0017789	0.00304684	0	0.559321	334262
	Bipolar Disorder	0.01	0.00814584	0.0030522	0.00100781	0.00761239	2625
		0.05	0.00123122	0.00306246	0	0.687659	10418
		0.1	0.00161989	0.00306845	0	0.597557	18907
		0.5	0.00582707	0.00308121	0	0.0586058	75289
		1	0.00666819	0.00308255	0	0.0305278	127481
	Childhood Cognitive Ability	0.01	-0.00629663	0.00304556	0.00395561	0.0386915	1187
		0.05	-0.00893414	0.00304643	0.0079586	0.00336142	4945
		0.1	-0.0112086	0.00304766	0.012516	0.000235384	9069
		0.5	-0.0105005	0.00305086	0.0109617	0.000578027	37967
		1	-0.0108841	0.00305087	0.011777	0.000360495	65356
	Major Depressive Disorder	0.01	0.0124192	0.00305388	0.0097311	4.77206e-05	1532
		0.05	0.0161234	0.00307291	0.0199138	1.54939e-07	6878
		0.1	0.0184351	0.00308309	0.0275295	2.24667e-09	12995
		0.5	0.0178489	0.0031027	0.0250662	8.80744e-09	56175
		1	0.018391	0.00310282	0.0269537	3.09119e-09	98450
	Neuroticism	0.01	0.00989331	0.00304867	0.0041656	0.00117437	4266
		0.05	0.0157516	0.00304395	0.0192165	2.28681e-07	18427
		0.1	0.015551	0.00304529	0.0185678	3.28593e-07	34700
		0.5	0.0181462	0.00304525	0.0273023	2.54807e-09	143520
		1	0.0182679	0.00304565	0.0277362	2.00351e-09	238704
	Schizophrenia	0.01	0.0221263	0.00307274	0.0424359	6.02461e-13	12006
		0.05	0.0252466	0.00310013	0.0558287	3.87481e-16	35598
		0.1	0.0262523	0.00311198	0.0603117	3.32843e-17	58837
		0.5	0.027997	0.00313811	0.0681142	4.66625e-19	194510
		1	0.0282588	0.00314007	0.0694042	2.30561e-19	310629

## Sheet: Supplementary Table 5 SRH_N
Supplementary Table 5. Associations between polygenic profiles of health-related traits created from GWAS consortia summary data, and the UK Biobank tiredness phenotype controlling for age, sex, assessment centre, genotyping batch and array and 10 principal components for population structure. SRH models are adjusted for self-rated health, N models are adjusted for neuroticism.
			Full Model		Adjusted for Self-rated health			Adjusted for Neuroticism
Trait Category	Trait	Threshold	β	P	SRH Beta	SRH P	SRH attenuation %	N Beta	N P	N attenuation %
Mental Health	ADHD	1	0.0042	0.1647
	Alzheimer's Disease	0.05	-0.0052	0.0889
	Anorexia Nervosa	0.5	0.0048	0.1169
	Autism	1	-0.0018	0.5593
	Bipolar Disorder	0.01	0.0082	0.0076	0.00632931	0.0231996	22.8133	0.00360178	0.204082	56.0758
	Childhood cognitive ability	0.1	-0.0112	0.0002	-0.00184103	0.508525	83.5623	-0.00746569	0.00837699	33.3421
	Neuroticism	0.1	0.0185	2.25×10-9	0.011435	5.49543e-05	38.1894	0.00524719	0.0689467	71.6368
	Major Depressive Disorder	1	0.0183	2.00×10-9	0.0101149	0.000277348	44.7273	0.00179362	0.526463	90.1988
	Schizophrenia	1	0.029	3.25×10-20	0.0167866	4.95954e-09	42.1151	0.0158044	6.20975e-08	45.5021
Physical Health	Blood Pressure: Diastolic	0.1	-0.0028	0.3619
	Blood Pressure: Systolic	0.1	-0.0025	0.4077
	BMI	1	0.028	4.90×10-20	0.0009806	0.725545	96.4979	0.0297095	1.03163e-25	~0
	Cholesterol: HDL	0.5	-0.01634	8.49×10-8	-0.00323376	0.24608	80.2095	-0.0177583	3.69714e-10	~0
	Cholesterol: LDL	0.5	0.008147	0.0077	0.00104681	0.707623	87.151	0.00744345	0.00873245	~0
	Coronary Artery Disease	0.5	0.0084	0.0061	-0.00181963	0.513431	~100	0.00437336	0.122438	47.9362
	C-reactive protein	1	0.0129875	2.1×10-5	0.001154	0.679205	91.1145	0.01147	5.27e-05	11.6841
	Forced Expiratory volume 1s	0.01	-0.0059	0.0529
	Longevity	0.05	-0.0067	0.0297
	HbA1c	1	0.008999	0.0033	0.00232791	0.405756	74.1315	0.00784722	0.00585533	12.7989
	Height	1	-0.0077	0.0154	-0.00134704	0.641854	82.5059	-0.00468882	0.111419	39.1063
	Obesity	1	0.0236	1.20×10-14	0.000752139	0.787669	96.813	0.0257861	9.48623e-20	~0
	Rheumatoid Arthritis	0.1	-0.0016	0.5926
	Smoking Status	0.5	0.0091	0.0048	0.000787688	0.788208	91.3441	0.00248624	0.404456	72.6786
	Triglycerides	0.5	0.020854	1.06×10-11	0.00708789	0.011474	66.0119	0.0173894	1.05259e-09	16.6138
	Type 2 Diabetes	1	0.012	0.0001	-0.0011229	0.693652	~100	0.0113498	8.98596e-05	~0
	Waist-hip ratio	1	0.025791	7.85×10-17	0.00198576	0.483199	92.3006	0.0223871	6.93321e-15	13.1979

## Sheet: Supplementary Table 6 MDD
Supplementary Table 6. Associations between polygenic profiles of health-related traits created from GWAS consortia summary data, and the UK Biobank tiredness phenotype controlling for age, sex, assessment centre, genotyping batch and array and 10 principal components for population structure in a subset of individuals who have sufficient data for MDD diagnosis.
			MDD all questions (N = 31 523)				MDD excluded (N = 24 159)
Trait Category	Trait	threshold	beta	se	r2	p	beta	se	r2	p
Physical Health	Blood Pressure: Diastolic	0.1	0.00786374	0.00563486	6.14742e-05	0.162859	0.00128605	0.00646984	1.64441e-06	0.84244
	Blood Pressure: Systolic	0.1	0.0024837	0.00563169	6.13968e-06	0.6592	-0.00273032	0.00646558	7.42149e-06	0.67282
	BMI	1	0.0253848	0.0056334	0.00045807	6.62681e-06	0.0208973	0.00646493	0.000267455	0.0012292
	Cholesterol: HDL	0.5	-0.0178556	0.00563159	0.000317229	0.00152267	-0.0160321	0.0064659	0.000255796	0.0131641
	Cholesterol: LDL	0.5	0.00710307	0.00563896	5.00841e-05	0.207808	0.0112472	0.00647217	0.000125666	0.082262
	Coronary Artery Disease	0.5	0.0109191	0.00563277	-6.47075e-05	0.0525719	0.0130262	0.00646763	1.20143e-06	0.0440137
	C-reactive protein	1	0.01977	0.005375	0.000426626	0.000236	0.01889	0.005733	0.000451532	0.000987
	Forced Expiratory volume 1s	0.01	-0.00491091	0.00563208	2.39995e-05	0.383241	-0.0143708	0.00646877	0.000205357	0.0263222
	Longevity	0.05	-0.0103337	0.0056834	0.000104347	0.0690385	-0.0088775	0.00652777	7.6966e-05	0.173856
	HbA1c	1	0.00876348	0.0056533	-0.000107534	0.121115	0.00371951	0.00649245	-0.000154163	0.56672
	Height	1	-0.00387311	0.00584917	-0.000169642	0.507871	0.00207077	0.00672452	-0.00016389	0.758128
	Obesity	1	0.0252155	0.00563516	0.000449153	7.68039e-06	0.0254319	0.00646983	0.000475756	8.48864e-05
	Rheumatoid Arthritis	0.1	-0.0052735	0.00563977	-0.000155861	0.349767	-0.000555436	0.00647404	-0.000167536	0.931631
	Smoking Status	0.5	0.0094219	0.00587958	-0.00010232	0.10906	0.00721125	0.00675485	-0.000120343	0.285727
	Triglycerides	0.5	0.0254148	0.00566058	0.000635912	7.1551e-06	0.0179965	0.00649515	0.000319403	0.00559694
	Type 2 Diabetes	1	0.0134042	0.00575164	0.000171417	0.0197856	0.0129753	0.00660535	0.000160565	0.0495003
	Waist-hip ratio	1	0.0272866	0.0057154	0.000718972	1.81232e-06	0.0261846	0.00656524	0.00066158	6.67272e-05
Mental Health	ADHD	1	-0.00316144	0.00562863	-0.00017353	0.574344	-0.00174376	0.00646224	-0.000164808	0.787287
	Alzheimer's Disease	0.05	-0.000107616	0.00563428	-0.000183493	0.984761	0.00664856	0.00646739	-0.000123797	0.303955
	Anorexia Nervosa	0.5	-0.000712148	0.00563773	-0.000183	0.899481	-0.00292073	0.00647687	-0.000159367	0.652031
	Autism	1	-0.000615605	0.0056289	-0.000183126	0.912914	-0.00204704	0.00646028	-0.000163658	0.751348
	Bipolar Disorder	0.01	-0.00160235	0.00563794	-0.000180951	0.776252	-0.00288882	0.00647362	-0.000159543	0.655424
	Childhood cognitive ability	0.1	-0.0125637	0.00562522	0.00015744	0.0255258	-0.00963507	0.00645802	9.26301e-05	0.135724
	Neuroticism	0.1	0.015906	0.00562775	6.90008e-05	0.0047111	0.0219665	0.00645841	0.000314086	0.000671973
	Major Depressive Disorder	1	0.0123852	0.0057113	-3.48439e-05	0.0301255	0.00476706	0.00655622	-0.000145808	0.467169
	Schizophrenia	1	0.0217558	0.00576586	0.000266432	0.000161461	0.014806	0.00661719	4.07819e-05	0.0252621

## Sheet: Supplementary Table 8 AL
Supplementary Table 8. Genetic correlations between allostatic load variables. Statistically significant P-values (after false discovery rate correction; threshold: P = 0.0273) are shown in bold.
		1		2		3		4		5		6		7		8		9		10
		rg	p	rg	p	rg	p	rg	p	rg	p	rg	p	rg	p	rg	p	rg	p	rg	p
1	Blood pressure: diastolic
2	Blood pressure: systolic	0.87	0
3	BMI	-0.09	0.0098	-0.09	0.0049
4	Cholesterol: HDL	-0.04	0.2777	-0.03	0.4099	-0.27	5.02e-20
5	Cholesterol: LDL	-0.04	0.3309	-0.06	0.1644	0.02	0.4766	-0.07	0.2202
6	C-reactive protein	0.09	0.1951	0.1	0.0913	0.45	5.16e-16	-0.21	3.25e-08	0.1	0.1148
7	HbA1c	0.1	0.219	0.11	0.1484	0.16	0.0002	-0.13	0.0126	0.13	0.0206	0.15	0.0739
8	Obesity	-0.07	0.1113	-0.07	0.0728	1.02	0	-0.29	3.25e-20	0.03	0.3326	0.46	8.49e-13	0.2	0.0007
9	Triglycerides	0.07	0.0861	0.08	0.031	0.19	1.41e-08	-0.6	2.12e-16	0.36	4.64e-11	0.25	0.0005	0.1	0.0468	0.23	3.18e-12
10	Waist-hip ratio	0.02	0.6714	0.09	0.0273	0.56	7.72e-80	-0.37	1.36e-31	0.11	0.0023	0.41	5.89e-16	0.25	7.66e-06	0.58	7.89e-68	0.37	5.04e-18
